# Supplementary material for: Two new mite species of the genus Zygoseius Berlese from Mexico (Acari, Mesostigmata)
Source: Zookeys. 2016 Nov 7;(629):11–49. doi: 10.3897/zookeys.629.10121 (PMC5126537; doi:10.3897/zookeys.629.10121)
Supplement: XML Treatment for Zygoseius papaver [file zookeys.629.10121-treatment1.xml]

<!DOCTYPE tp:taxon-treatment
  PUBLIC "-//TaxonX//DTD Taxonomic Treatment Publishing DTD v0 20100105//EN" "tax-treatment-NSO.dtd">
<tp:taxon-treatment xmlns:tp="http://www.plazi.org/taxpub"><tp:treatment-meta><kwd-group><label>Taxon classification</label><kwd><named-content content-type="kingdom">Animalia</named-content></kwd><kwd><named-content content-type="order">Mesostigmata</named-content></kwd><kwd><named-content content-type="family">Pachylaelapidae</named-content></kwd></kwd-group><mixed-citation publication-type="journal"><person-group><name><surname>Ahadiyat</surname><given-names>Ali</given-names></name><name><surname>Beaulieu</surname><given-names>Frédéric</given-names></name></person-group><article-title>Two new mite species of the genus <italic><tp:taxon-name><tp:taxon-name-part taxon-name-part-type="genus">Zygoseius</tp:taxon-name-part></tp:taxon-name></italic> Berlese from Mexico (<tp:taxon-name><tp:taxon-name-part taxon-name-part-type="subclass">Acari</tp:taxon-name-part></tp:taxon-name>, <tp:taxon-name><tp:taxon-name-part taxon-name-part-type="order">Mesostigmata</tp:taxon-name-part></tp:taxon-name>)</article-title><source>Zookeys</source><day>7</day><month>11</month><year>2016</year><volume>2016</volume><issue>629</issue><fpage>11</fpage><lpage>49</lpage><pub-id pub-id-type="doi">10.3897/zookeys.629.10121</pub-id></mixed-citation></tp:treatment-meta><tp:nomenclature><tp:taxon-name>
            <tp:taxon-name-part taxon-name-part-type="genus">Zygoseius</tp:taxon-name-part>
            <tp:taxon-name-part taxon-name-part-type="species">papaver</tp:taxon-name-part>
            <object-id xmlns:xlink="http://www.w3.org/1999/xlink" content-type="zoobank" xlink:type="simple">http://zoobank.org/0DFF7672-E02A-48B3-90D8-1CC9D5601100</object-id>
          </tp:taxon-name><tp:taxon-status xmlns:xlink="http://www.w3.org/1999/xlink" xlink:type="simple">sp. n.</tp:taxon-status><xref ref-type="fig" rid="F1">Figures 1</xref><xref ref-type="fig" rid="F2">, 2</xref><xref ref-type="fig" rid="F3">, 3</xref><xref ref-type="fig" rid="F4">, 4</xref><xref ref-type="fig" rid="F5">, 5</xref><xref ref-type="fig" rid="F6">, 6</xref><xref ref-type="fig" rid="F7">, 7</xref><xref ref-type="fig" rid="F8">, 8</xref><xref ref-type="fig" rid="F9">, 9</xref><xref ref-type="fig" rid="F10">, </xref><xref ref-type="fig" rid="F11">, 10–13</xref><xref ref-type="fig" rid="F12">, 14</xref><xref ref-type="fig" rid="F23">, 27</xref><xref ref-type="fig" rid="F24">, 28</xref><xref ref-type="fig" rid="F25">, 29</xref><xref ref-type="fig" rid="F26">, 30</xref><xref ref-type="fig" rid="F27">, 31</xref><xref ref-type="fig" rid="F10">, Plate 1</xref></tp:nomenclature><tp:treatment-sec sec-type="diagnosis" id="SECID0E2LAC"><title>Diagnosis</title><p>
            <bold>(female).</bold> Dorsal shield oval, well-reticulated throughout, except nearly smooth medially between setae <italic>j6</italic>–<italic>J4</italic>; shield with serrated lateral margins. Dorsal setae smooth, relatively short, all &lt;35 long, some podonotal (<italic>s3</italic>–<italic>5</italic>, <italic>z6</italic>) and opisthonotal (<italic>J1</italic>, <italic>J2</italic>, <italic>J4</italic>, <italic>Z1</italic>–<italic>4</italic>) setae longer than other setae; setae <italic>J5</italic> strongly mesad, and slightly anterad <italic>Z5</italic>. Sternal shield irregularly and sparsely micropunctate, with a transverse, recurved linea posterad level of setae <italic>st1</italic>. Epigynal shield punctate, mostly anteriorly and laterally. Ventrianal shield wider than long, lineate except anterad anus, and punctate except in anterior fourth; setae <italic>JV1</italic>–<italic>2</italic> 1.5–2× as long as other setae on shield. Peritrematal shield micropunctate; punctae larger in poststigmatic region. Soft lateral and opisthogastric integument bearing nine pairs of short setae. Epistome bifurcate, distal haves of projections bipectinate. Hypostomal setae <italic>h1</italic> twice as long as <italic>h2</italic> and 1.5× as long as <italic>h3</italic>. Cheliceral movable digit with two subapical, unconspicuous teeth. Cheliceral fixed digit with two subapical teeth. Genua II–III with 10 and 8 setae, lacking setae <italic>av</italic> and <italic>pv</italic>, respectively. Spermathecal apparatus with globular spermatheca separated from small, ring-like sperm reservoir by a thick-walled, short duct; spermatic canal long, narrow.</p></tp:treatment-sec><tp:treatment-sec sec-type="description" id="SECID0ELNAC"><title>Description.</title><p>
            <italic>Female</italic> (n = 11). <italic>Dorsal idiosoma</italic> (Figs <xref ref-type="fig" rid="F1">1</xref>, <xref ref-type="fig" rid="F24">28</xref>). Dorsal shield ovoid, 340–374 long, 252–275 wide (length/width ratio: 1.26–1.44), completely covering idiosoma, slightly widened posteriorly. Shield margins serrated posterolaterally from level of setae <italic>r3</italic>. Shield well-reticulated throughout, except more or less smooth medially in <italic>j5–6</italic> region and in median narrow band between setae <italic>j6</italic>–<italic>J4</italic>. Reticulations in opisthonotal region densely covered with small punctae. Posterior region between pairs of setae <italic>J4</italic>, <italic>Z4</italic>, <italic>J5</italic> with large punctae, not reticulate. Dorsal shield bearing 37 pairs of setae, 23 and 14 pairs on podonotal and opisthonotal regions, respectively; setae <italic>J3</italic> missing. Dorsal setae less than 35 long (Table <xref ref-type="table" rid="T1">1</xref>), all smooth, acuminate, slightly widened in basal halves, except <italic>J5</italic> pilose in basal half (Fig. <xref ref-type="fig" rid="F3">3A</xref>); setae <italic>J4</italic> slightly pilose basally in some specimens (Fig. <xref ref-type="fig" rid="F3">3B</xref>). Dorsal idiosoma with 23 pairs of pore-like structures, including seven gland openings and 16 poroids.</p><fig id="F1" position="float" orientation="portrait"><label>Figure 1.</label><caption><p>
          <italic><tp:taxon-name><tp:taxon-name-part taxon-name-part-type="genus">Zygoseius</tp:taxon-name-part> <tp:taxon-name-part taxon-name-part-type="species">papaver</tp:taxon-name-part></tp:taxon-name></italic> sp. n., female, dorsal idiosoma.</p></caption><graphic xmlns:xlink="http://www.w3.org/1999/xlink" xlink:href="zookeys-629-011-g001.jpg" position="float" orientation="portrait" xlink:type="simple" id="oo_109760.jpg"/></fig><table-wrap id="T1" position="float" orientation="portrait"><label>Table 1.</label><caption><p>Lengths of most idiosomal setae of <italic><tp:taxon-name><tp:taxon-name-part taxon-name-part-type="genus">Zygoseius</tp:taxon-name-part> <tp:taxon-name-part taxon-name-part-type="species">papaver</tp:taxon-name-part></tp:taxon-name></italic> sp. n. and <italic><tp:taxon-name><tp:taxon-name-part taxon-name-part-type="genus">Zygoseius</tp:taxon-name-part> <tp:taxon-name-part taxon-name-part-type="species">lindquisti</tp:taxon-name-part></tp:taxon-name></italic> sp. n.</p></caption><table id="TID0EK5AG" rules="all"><tbody><tr><th rowspan="2" colspan="1">Setae</th><th rowspan="1" colspan="2">
              <italic><tp:taxon-name><tp:taxon-name-part taxon-name-part-type="genus">Zygoseius</tp:taxon-name-part> <tp:taxon-name-part taxon-name-part-type="species">papaver</tp:taxon-name-part></tp:taxon-name></italic>
            </th><th rowspan="1" colspan="1">
              <italic><tp:taxon-name><tp:taxon-name-part taxon-name-part-type="genus">Zygoseius</tp:taxon-name-part> <tp:taxon-name-part taxon-name-part-type="species">lindquisti</tp:taxon-name-part></tp:taxon-name></italic>
            </th></tr><tr><th rowspan="1" colspan="1">Female (n = 11)</th><th rowspan="1" colspan="1">Male (n = 1)</th><th rowspan="1" colspan="1">Female (n = 2)</th></tr><tr><td rowspan="1" colspan="1">
              <bold><italic>j1</italic></bold>
            </td><td rowspan="1" colspan="1">10–15</td><td rowspan="1" colspan="1">?</td><td rowspan="1" colspan="1">~ 5–7</td></tr><tr><td rowspan="1" colspan="1">
              <bold><italic>j2</italic></bold>
            </td><td rowspan="1" colspan="1">17–25</td><td rowspan="1" colspan="1">?</td><td rowspan="1" colspan="1">14–17</td></tr><tr><td rowspan="1" colspan="1">
              <bold><italic>j3</italic></bold>
            </td><td rowspan="1" colspan="1">19–27</td><td rowspan="1" colspan="1">24</td><td rowspan="1" colspan="1">15–17</td></tr><tr><td rowspan="1" colspan="1">
              <bold><italic>j4</italic></bold>
            </td><td rowspan="1" colspan="1">18–25</td><td rowspan="1" colspan="1">21</td><td rowspan="1" colspan="1">16–19</td></tr><tr><td rowspan="1" colspan="1">
              <bold><italic>j5</italic></bold>
            </td><td rowspan="1" colspan="1">16–20</td><td rowspan="1" colspan="1">~ 15</td><td rowspan="1" colspan="1">14–17</td></tr><tr><td rowspan="1" colspan="1">
              <bold><italic>j6</italic></bold>
            </td><td rowspan="1" colspan="1">16–20</td><td rowspan="1" colspan="1">17</td><td rowspan="1" colspan="1">16–20</td></tr><tr><td rowspan="1" colspan="1">
              <bold><italic>J1</italic></bold>
            </td><td rowspan="1" colspan="1">26–30</td><td rowspan="1" colspan="1">24</td><td rowspan="1" colspan="1">27–32</td></tr><tr><td rowspan="1" colspan="1">
              <bold><italic>J2</italic></bold>
            </td><td rowspan="1" colspan="1">24–32</td><td rowspan="1" colspan="1">26</td><td rowspan="1" colspan="1">28–34</td></tr><tr><td rowspan="1" colspan="1">
              <bold><italic>J4</italic></bold>
            </td><td rowspan="1" colspan="1">24–30</td><td rowspan="1" colspan="1">22–24</td><td rowspan="1" colspan="1">30–31</td></tr><tr><td rowspan="1" colspan="1">
              <bold><italic>J5</italic></bold>
            </td><td rowspan="1" colspan="1">16–22</td><td rowspan="1" colspan="1">17–19</td><td rowspan="1" colspan="1">19–21</td></tr><tr><td rowspan="1" colspan="1">
              <bold><italic>z1</italic></bold>
            </td><td rowspan="1" colspan="1">9–12</td><td rowspan="1" colspan="1">?</td><td rowspan="1" colspan="1">~ 5–7</td></tr><tr><td rowspan="1" colspan="1">
              <bold><italic>z2</italic></bold>
            </td><td rowspan="1" colspan="1">17–21</td><td rowspan="1" colspan="1">~ 12</td><td rowspan="1" colspan="1">13–18</td></tr><tr><td rowspan="1" colspan="1">
              <bold><italic>z3</italic></bold>
            </td><td rowspan="1" colspan="1">17–25</td><td rowspan="1" colspan="1">~ 20</td><td rowspan="1" colspan="1">17–19</td></tr><tr><td rowspan="1" colspan="1">
              <bold><italic>z4</italic></bold>
            </td><td rowspan="1" colspan="1">19–31</td><td rowspan="1" colspan="1">22</td><td rowspan="1" colspan="1">15–19</td></tr><tr><td rowspan="1" colspan="1">
              <bold><italic>z5</italic></bold>
            </td><td rowspan="1" colspan="1">16–23</td><td rowspan="1" colspan="1">16</td><td rowspan="1" colspan="1">15–19</td></tr><tr><td rowspan="1" colspan="1">
              <bold><italic>z6</italic></bold>
            </td><td rowspan="1" colspan="1">24–32</td><td rowspan="1" colspan="1">30</td><td rowspan="1" colspan="1">26–34</td></tr><tr><td rowspan="1" colspan="1">
              <bold><italic>Z1</italic></bold>
            </td><td rowspan="1" colspan="1">22–29</td><td rowspan="1" colspan="1">27</td><td rowspan="1" colspan="1">30–31</td></tr><tr><td rowspan="1" colspan="1">
              <bold><italic>Z2</italic></bold>
            </td><td rowspan="1" colspan="1">25–30</td><td rowspan="1" colspan="1">26</td><td rowspan="1" colspan="1">33–34</td></tr><tr><td rowspan="1" colspan="1">
              <bold><italic>Z3</italic></bold>
            </td><td rowspan="1" colspan="1">23–28</td><td rowspan="1" colspan="1">22</td><td rowspan="1" colspan="1">31–33</td></tr><tr><td rowspan="1" colspan="1">
              <bold><italic>Z4</italic></bold>
            </td><td rowspan="1" colspan="1">22–28</td><td rowspan="1" colspan="1">22</td><td rowspan="1" colspan="1">30–31</td></tr><tr><td rowspan="1" colspan="1">
              <bold><italic>Z5</italic></bold>
            </td><td rowspan="1" colspan="1">15–22</td><td rowspan="1" colspan="1">16</td><td rowspan="1" colspan="1">20–26</td></tr><tr><td rowspan="1" colspan="1">
              <bold><italic>s1</italic></bold>
            </td><td rowspan="1" colspan="1">12–17</td><td rowspan="1" colspan="1">~ 11</td><td rowspan="1" colspan="1">14–19</td></tr><tr><td rowspan="1" colspan="1">
              <bold><italic>s2</italic></bold>
            </td><td rowspan="1" colspan="1">19–26</td><td rowspan="1" colspan="1">?</td><td rowspan="1" colspan="1">17–22</td></tr><tr><td rowspan="1" colspan="1">
              <bold><italic>s3</italic></bold>
            </td><td rowspan="1" colspan="1">21–28</td><td rowspan="1" colspan="1">22</td><td rowspan="1" colspan="1">19–21</td></tr><tr><td rowspan="1" colspan="1">
              <bold><italic>s4</italic></bold>
            </td><td rowspan="1" colspan="1">22–27</td><td rowspan="1" colspan="1">25</td><td rowspan="1" colspan="1">18–21</td></tr><tr><td rowspan="1" colspan="1">
              <bold><italic>s5</italic></bold>
            </td><td rowspan="1" colspan="1">23–30</td><td rowspan="1" colspan="1">25</td><td rowspan="1" colspan="1">22–24</td></tr><tr><td rowspan="1" colspan="1">
              <bold><italic>s6</italic></bold>
            </td><td rowspan="1" colspan="1">19–22</td><td rowspan="1" colspan="1">18</td><td rowspan="1" colspan="1">28–29</td></tr><tr><td rowspan="1" colspan="1">
              <bold><italic>S1</italic></bold>
            </td><td rowspan="1" colspan="1">18–24</td><td rowspan="1" colspan="1">?</td><td rowspan="1" colspan="1">27–31</td></tr><tr><td rowspan="1" colspan="1">
              <bold><italic>S2</italic></bold>
            </td><td rowspan="1" colspan="1">17–23</td><td rowspan="1" colspan="1">18</td><td rowspan="1" colspan="1">29–32</td></tr><tr><td rowspan="1" colspan="1">
              <bold><italic>S3</italic></bold>
            </td><td rowspan="1" colspan="1">16–21</td><td rowspan="1" colspan="1">~ 16</td><td rowspan="1" colspan="1">26–30</td></tr><tr><td rowspan="1" colspan="1">
              <bold><italic>S4</italic></bold>
            </td><td rowspan="1" colspan="1">16–22</td><td rowspan="1" colspan="1">19</td><td rowspan="1" colspan="1">27–31</td></tr><tr><td rowspan="1" colspan="1">
              <bold><italic>S5</italic></bold>
            </td><td rowspan="1" colspan="1">16–21</td><td rowspan="1" colspan="1">17</td><td rowspan="1" colspan="1">28–31</td></tr><tr><td rowspan="1" colspan="1">
              <bold><italic>r2</italic></bold>
            </td><td rowspan="1" colspan="1">12–20</td><td rowspan="1" colspan="1">~ 16</td><td rowspan="1" colspan="1">19–20</td></tr><tr><td rowspan="1" colspan="1">
              <bold><italic>r3</italic></bold>
            </td><td rowspan="1" colspan="1">14–17</td><td rowspan="1" colspan="1">15</td><td rowspan="1" colspan="1">19–21</td></tr><tr><td rowspan="1" colspan="1">
              <bold><italic>r4</italic></bold>
            </td><td rowspan="1" colspan="1">18–20</td><td rowspan="1" colspan="1">21</td><td rowspan="1" colspan="1">20–21</td></tr><tr><td rowspan="1" colspan="1">
              <bold><italic>r5</italic></bold>
            </td><td rowspan="1" colspan="1">17–20</td><td rowspan="1" colspan="1">?</td><td rowspan="1" colspan="1">22–25</td></tr><tr><td rowspan="1" colspan="1">
              <bold><italic>r6</italic></bold>
            </td><td rowspan="1" colspan="1">19–20</td><td rowspan="1" colspan="1">~ 20</td><td rowspan="1" colspan="1">24–29</td></tr><tr><td rowspan="1" colspan="1">
              <bold><italic>st1</italic></bold>
            </td><td rowspan="1" colspan="1">16–21</td><td rowspan="1" colspan="1">18</td><td rowspan="1" colspan="1">16–20</td></tr><tr><td rowspan="1" colspan="1">
              <bold><italic>st2</italic></bold>
            </td><td rowspan="1" colspan="1">17–23</td><td rowspan="1" colspan="1">16</td><td rowspan="1" colspan="1">20–23</td></tr><tr><td rowspan="1" colspan="1">
              <bold><italic>st3</italic></bold>
            </td><td rowspan="1" colspan="1">17–22</td><td rowspan="1" colspan="1">18</td><td rowspan="1" colspan="1">18–21</td></tr><tr><td rowspan="1" colspan="1">
              <bold><italic>st4</italic></bold>
            </td><td rowspan="1" colspan="1">15–20</td><td rowspan="1" colspan="1">13</td><td rowspan="1" colspan="1">16–19</td></tr><tr><td rowspan="1" colspan="1">
              <bold><italic>st5</italic></bold>
            </td><td rowspan="1" colspan="1">18–24</td><td rowspan="1" colspan="1">14</td><td rowspan="1" colspan="1">18–19</td></tr><tr><td rowspan="1" colspan="1">
              <bold><italic>JV1</italic></bold>
            </td><td rowspan="1" colspan="1">25–32</td><td rowspan="1" colspan="1">25–27</td><td rowspan="1" colspan="1">19–23</td></tr><tr><td rowspan="1" colspan="1">
              <bold><italic>JV2</italic></bold>
            </td><td rowspan="1" colspan="1">26–34</td><td rowspan="1" colspan="1">28–30</td><td rowspan="1" colspan="1">22–25</td></tr><tr><td rowspan="1" colspan="1">
              <bold><italic>JV3</italic></bold>
            </td><td rowspan="1" colspan="1">16–22</td><td rowspan="1" colspan="1">17–18</td><td rowspan="1" colspan="1">16–19</td></tr><tr><td rowspan="1" colspan="1">
              <bold><italic>JV4</italic></bold>
            </td><td rowspan="1" colspan="1">13–17</td><td rowspan="1" colspan="1">13–14</td><td rowspan="1" colspan="1">20–21</td></tr><tr><td rowspan="1" colspan="1">
              <bold><italic>JV5</italic></bold>
            </td><td rowspan="1" colspan="1">14–18</td><td rowspan="1" colspan="1">14–15</td><td rowspan="1" colspan="1">18–19</td></tr><tr><td rowspan="1" colspan="1">
              <bold><italic>ZV1</italic></bold>
            </td><td rowspan="1" colspan="1">12–18</td><td rowspan="1" colspan="1">10–14</td><td rowspan="1" colspan="1">15–16</td></tr><tr><td rowspan="1" colspan="1">
              <bold><italic>ZV2</italic></bold>
            </td><td rowspan="1" colspan="1">11–17</td><td rowspan="1" colspan="1">12</td><td rowspan="1" colspan="1">18–21</td></tr><tr><td rowspan="1" colspan="1">
              <bold><italic>ZV3</italic></bold>
            </td><td rowspan="1" colspan="1">14–17</td><td rowspan="1" colspan="1">13–15</td><td rowspan="1" colspan="1">18–21</td></tr><tr><td rowspan="1" colspan="1">
              <bold>Para-anal setae (<italic>pa</italic>)</bold>
            </td><td rowspan="1" colspan="1">18–22</td><td rowspan="1" colspan="1">18</td><td rowspan="1" colspan="1">21–24</td></tr><tr><td rowspan="1" colspan="1">
              <bold>Post-anal seta (<italic>po</italic>)</bold>
            </td><td rowspan="1" colspan="1">17–23</td><td rowspan="1" colspan="1">16</td><td rowspan="1" colspan="1">20–22</td></tr></tbody></table><table-wrap-foot><fn><p>? the seta was insufficiently clear to be measured.</p></fn></table-wrap-foot></table-wrap><table-wrap id="T2" position="float" orientation="portrait"><label>Table 2.</label><caption><p>Distances between pairs of some dorsal and ventral idiosomal setae of <italic><tp:taxon-name><tp:taxon-name-part taxon-name-part-type="genus">Zygoseius</tp:taxon-name-part> <tp:taxon-name-part taxon-name-part-type="species">papaver</tp:taxon-name-part></tp:taxon-name></italic> sp. n. and <italic><tp:taxon-name><tp:taxon-name-part taxon-name-part-type="genus">Zygoseius</tp:taxon-name-part> <tp:taxon-name-part taxon-name-part-type="species">lindquisti</tp:taxon-name-part></tp:taxon-name></italic> sp. n.</p></caption><table id="TID0E3MAI" rules="all"><tbody><tr><th rowspan="2" colspan="1">Characters</th><th rowspan="1" colspan="2">
              <italic><tp:taxon-name><tp:taxon-name-part taxon-name-part-type="genus">Zygoseius</tp:taxon-name-part> <tp:taxon-name-part taxon-name-part-type="species">papaver</tp:taxon-name-part></tp:taxon-name></italic>
            </th><th rowspan="1" colspan="1">
              <italic><tp:taxon-name><tp:taxon-name-part taxon-name-part-type="genus">Zygoseius</tp:taxon-name-part> <tp:taxon-name-part taxon-name-part-type="species">lindquisti</tp:taxon-name-part></tp:taxon-name></italic>
            </th></tr><tr><th rowspan="1" colspan="1">Female</th><th rowspan="1" colspan="1">Male</th><th rowspan="1" colspan="1">Female</th></tr><tr><td rowspan="1" colspan="1">
              <bold><italic>st1</italic>–<italic>st1</italic></bold>
            </td><td rowspan="1" colspan="1">31–41</td><td rowspan="1" colspan="1">37</td><td rowspan="1" colspan="1">41–48</td></tr><tr><td rowspan="1" colspan="1">
              <bold><italic>st2</italic>–<italic>st2</italic></bold>
            </td><td rowspan="1" colspan="1">43–47</td><td rowspan="1" colspan="1">41</td><td rowspan="1" colspan="1">50–53</td></tr><tr><td rowspan="1" colspan="1">
              <bold><italic>st3</italic>–<italic>st3</italic></bold>
            </td><td rowspan="1" colspan="1">39–45</td><td rowspan="1" colspan="1">45</td><td rowspan="1" colspan="1">50–54</td></tr><tr><td rowspan="1" colspan="1">
              <bold><italic>st4</italic>–<italic>st4</italic></bold>
            </td><td rowspan="1" colspan="1">51–57</td><td rowspan="1" colspan="1">37</td><td rowspan="1" colspan="1">61–63</td></tr><tr><td rowspan="1" colspan="1">
              <bold><italic>st5</italic>–<italic>st5</italic></bold>
            </td><td rowspan="1" colspan="1">55–62</td><td rowspan="1" colspan="1">39</td><td rowspan="1" colspan="1">62–65</td></tr><tr><td rowspan="1" colspan="1">
              <bold><italic>J1</italic>–<italic>J1</italic></bold>
            </td><td rowspan="1" colspan="1">37–49</td><td rowspan="1" colspan="1">31</td><td rowspan="1" colspan="1">52–58</td></tr><tr><td rowspan="1" colspan="1">
              <bold><italic>J4</italic>–<italic>J4</italic></bold>
            </td><td rowspan="1" colspan="1">63–80</td><td rowspan="1" colspan="1">61</td><td rowspan="1" colspan="1">81–83</td></tr><tr><td rowspan="1" colspan="1">
              <bold><italic>J4</italic>–<italic>J4</italic>/<italic>J1</italic>–<italic>J1</italic></bold>
            </td><td rowspan="1" colspan="1">1.38–1.72</td><td rowspan="1" colspan="1">1.96</td><td rowspan="1" colspan="1">1.42–1.57</td></tr><tr><td rowspan="1" colspan="1">
              <bold><italic>J2</italic>–<italic>J2</italic></bold>
            </td><td rowspan="1" colspan="1">34–47</td><td rowspan="1" colspan="1">38</td><td rowspan="1" colspan="1">45–47</td></tr><tr><td rowspan="1" colspan="1">
              <bold><italic>J1</italic>–<italic>J2</italic></bold>
            </td><td rowspan="1" colspan="1">26–35</td><td rowspan="1" colspan="1">31</td><td rowspan="1" colspan="1">36–41</td></tr></tbody></table></table-wrap><p>
            <italic>Ventral idiosoma</italic> (Figs <xref ref-type="fig" rid="F2">2</xref>, <xref ref-type="fig" rid="F25">29</xref>). Tritosternum with a trapezoidal base 22–27 long, 11–13 wide proximally, 4–6 wide apically, and a pair of laciniae, 76–83 long; laciniae <!--PageBreak-->with barbs relatively short and blunt (Fig. <xref ref-type="fig" rid="F4">4</xref>). Sternal shield 93–105 long, 55–65 wide (length/width ratio: 1.50–1.78), bearing two pairs of poroids (<italic>iv1</italic>–<italic>2</italic>), and three pairs of smooth, subequal setae <italic>st1–3</italic> (Table <xref ref-type="table" rid="T1">1</xref>); anterolateral arms of shield each insens<!--PageBreak--><!--PageBreak-->ibly fragmented apically into a platelet, itself abutting subtriangular exopodal plate between coxae I and II; shield anterior margin with a weak, wide median depression and two subtriangular projections; posterior margin narrow, truncate. Shield irregularly and sparsely micropuntate. A transverse, recurved linea posterad level of setae <italic>st1</italic>. Metasternal platelets fused to endopodal elements, arc-like in shape, punctate, bearing simple setae <italic>st4</italic> and poroids <italic>iv3</italic>. Epigynal shield trapezoidal, 72–79 long, 22–27 long from <italic>st5</italic> to posterior margin, 68–81 wide (length/width ratio: 0.91–1.03), with punctae most conspicuous in anterior and lateral portions; lineate posteriorly, three pairs of large subcircular sigillae centrally; anterior hyaline portion rounded, poorly sclerotized, <!--PageBreak-->indistinct; shield widest past level of <italic>st5</italic>, with posterior margin truncate; closely abutting ventrianal shield. Setae <italic>st5</italic> smooth, inserted near shield lateral margins; poroids <italic>iv5</italic> near posterolateral margins of shield. Ventrianal shield subpentagonal, expanded, wider than long, 113–121 long, 147–180 wide (length/width ratio: 0.70–0.80), straight anteriorly between setae <italic>ZV1</italic>. Shield distinctly lineate anteriorly, distinctly punctate posteriorly and medially, weakly lineate posterad <italic>JV2</italic> level, with small punctae in lateral margins; shield with five pairs of pre-anal and three circum-anal setae, all smooth. Setae <italic>JV1</italic>–<italic>2</italic> subequal, 1.5–2× as long as other setae (Table <xref ref-type="table" rid="T1">1</xref>); para-anal setae inserted near level of anterior margin of anal opening; gland openings <italic>gv3</italic> on posterolateral margins of shield near mid-level of anus; cribrum well-developed, with a few narrow transversal strips of spicules; anal opening 20–25 long, 18–22 wide, subtriangular to ovoid, located in posterior fourth or third of shield. Peritreme 175–198 long, densely covered by aciculae, extending anteriorly almost to level of seta <italic>z1</italic>, with one gland pore (<italic>gp</italic>) located at mid-level of coxa II. Peritrematal shield wide, essentially in ventral position; completely fused to exopodal, parapodal and metapodal elements, <!--PageBreak-->extending well behind posterior level of coxae IV. Shield essentially micropunctate throughout, with larger punctae in poststigmatic region, bearing four pore-like structures (<italic>id3</italic>, <italic>gd3</italic>, <italic>id7</italic>), including <italic>gv2</italic>. Exopodal element between coxae II–III insensibly separated from posterior portion of more posterior exopodal-peritrematal elements (Fig. <xref ref-type="fig" rid="F5">5</xref>). Soft lateral and opisthogastric integument finely plicate, bearing nine pairs of short smooth setae, 11–20 long, most of which slightly thickened basally; soft cuticle with five pairs of poroids (4 <italic>ivo</italic>, <italic>idR3</italic>), and one subcircular platelet bearing two pore-like structures (putatively a gland pore, and an associated poroid), near posterolateral margin of peritrematal-metapodal shield.</p><fig id="F2" position="float" orientation="portrait"><label>Figure 2.</label><caption><p>
          <italic><tp:taxon-name><tp:taxon-name-part taxon-name-part-type="genus">Zygoseius</tp:taxon-name-part> <tp:taxon-name-part taxon-name-part-type="species">papaver</tp:taxon-name-part></tp:taxon-name></italic> sp. n., female, ventral idiosoma.</p></caption><graphic xmlns:xlink="http://www.w3.org/1999/xlink" xlink:href="zookeys-629-011-g002.jpg" position="float" orientation="portrait" xlink:type="simple" id="oo_109761.jpg"/></fig><fig id="F3" position="float" orientation="portrait"><label>Figure 3.</label><caption><p>
          <italic><tp:taxon-name><tp:taxon-name-part taxon-name-part-type="genus">Zygoseius</tp:taxon-name-part> <tp:taxon-name-part taxon-name-part-type="species">papaver</tp:taxon-name-part></tp:taxon-name></italic> sp. n., female, <bold>A</bold> seta <italic>J5</italic> <bold>B</bold> seta <italic>J4</italic>.</p></caption><graphic xmlns:xlink="http://www.w3.org/1999/xlink" xlink:href="zookeys-629-011-g003.jpg" position="float" orientation="portrait" xlink:type="simple" id="oo_109762.jpg"/></fig><fig id="F4" position="float" orientation="portrait"><label>Figure 4.</label><caption><p>
          <italic><tp:taxon-name><tp:taxon-name-part taxon-name-part-type="genus">Zygoseius</tp:taxon-name-part> <tp:taxon-name-part taxon-name-part-type="species">papaver</tp:taxon-name-part></tp:taxon-name></italic> sp. n., female, tritosternum.</p></caption><graphic xmlns:xlink="http://www.w3.org/1999/xlink" xlink:href="zookeys-629-011-g004.jpg" position="float" orientation="portrait" xlink:type="simple" id="oo_109763.jpg"/></fig><fig id="F5" position="float" orientation="portrait"><label>Figure 5.</label><caption><p>
          <italic><tp:taxon-name><tp:taxon-name-part taxon-name-part-type="genus">Zygoseius</tp:taxon-name-part> <tp:taxon-name-part taxon-name-part-type="species">papaver</tp:taxon-name-part></tp:taxon-name></italic> sp. n., female, peritrematal shield.</p></caption><graphic xmlns:xlink="http://www.w3.org/1999/xlink" xlink:href="zookeys-629-011-g005.jpg" position="float" orientation="portrait" xlink:type="simple" id="oo_109764.jpg"/></fig><p>
            <italic>Gnathosoma</italic>. Epistome (Fig. <xref ref-type="fig" rid="F6">6</xref>) bifurcate, with two long (12–20) and relatively thick projections, forming a U-shape at their bases (separated by 4–7); distal halves of projections deeply serrated on both inner and outer margins, margins proximally smooth; basal margins coarsely serrated laterally. Posteromedian ridge with <!--PageBreak-->denticles in lateral portions; larger denticles or tubercles on posterolateral ridges. Corniculi (Fig. <xref ref-type="fig" rid="F7">7</xref>) 28–31 long, horn-like. Internal malae (Fig. <xref ref-type="fig" rid="F7">7</xref>) with a pair of smooth lobes, apically blunt, membranous, almost reaching apex of corniculi; labrum longer than internal malae, fimbriate distally. Hypostomal and capitular setae (Fig. <xref ref-type="fig" rid="F7">7</xref>) smooth, needle-like, <italic>h1</italic> (39–45)&gt;<italic>h3</italic> (24–31)&gt;<italic>pc</italic> (17–24)≈<italic>h2</italic> (17–21). Deutosternum (Fig. <xref ref-type="fig" rid="F7">7</xref>) with seven transverse rows of denticles; rows broad, variable in width, 5<sup>th</sup> and 7<sup>th</sup>, or 5–7<sup>th</sup> rows usually broader, anteriormost (first) row with larger denticles; numbers of teeth in rows from anterior row (1<sup>st</sup>) to posterior row (7<sup>th</sup>), respectively: 7–9, 12, 10–12, 13–14, 14–15, 13–15, 13–15. Chelicera (Fig. <xref ref-type="fig" rid="F8">8</xref>) with movable digit with two subapical, inconspicuous teeth; fixed digit with two subapical teeth followed by a short, relatively thick pilus dentilis; dorsal cheliceral seta short, setiform; first cheliceral segment 34–55 long, second 103–110 (17–28 wide), fixed digit 29–33, movable digit 34–40. Palp (Fig. <xref ref-type="fig" rid="F9">9</xref>) 101–107 long, with dorsal surfaces of genu and especially femur with some sigillae; trochanter 11–14 long, femur 31–37, genu 27–30, tibia 19–22; apotele 3-tined. Palp chaetotaxy: from trochanter–tibia 2-5-6-14 setae; trochanter 0 0/1 0/1 0, femur 1 2/0 1/0 1, genu 2 2/0 1/0 1 and tibia as in Fig. <xref ref-type="fig" rid="F9">9</xref>; all palp setae smooth, tapered; <italic>av</italic> (<italic>v2</italic>, <italic>sensu</italic> <xref ref-type="bibr" rid="B13">Evans 1963b</xref>) on trochanter strongly bent inwards (Fig. <xref ref-type="fig" rid="F23">27</xref>); <italic>al</italic> on femur, <italic>al1</italic>–<italic>2</italic> on <!--PageBreak-->genu and one of <italic>al</italic> setae on tibia short and spatulate; genu with stout spur dorsodistally (see arrow, Fig. <xref ref-type="fig" rid="F9">9</xref>).</p><fig id="F6" position="float" orientation="portrait"><label>Figure 6.</label><caption><p>
          <italic><tp:taxon-name><tp:taxon-name-part taxon-name-part-type="genus">Zygoseius</tp:taxon-name-part> <tp:taxon-name-part taxon-name-part-type="species">papaver</tp:taxon-name-part></tp:taxon-name></italic> sp. n., female, epistome.</p></caption><graphic xmlns:xlink="http://www.w3.org/1999/xlink" xlink:href="zookeys-629-011-g006.jpg" position="float" orientation="portrait" xlink:type="simple" id="oo_109765.jpg"/></fig><fig id="F7" position="float" orientation="portrait"><label>Figure 7.</label><caption><p>
          <italic><tp:taxon-name><tp:taxon-name-part taxon-name-part-type="genus">Zygoseius</tp:taxon-name-part> <tp:taxon-name-part taxon-name-part-type="species">papaver</tp:taxon-name-part></tp:taxon-name></italic> sp. n., female, subcapitulum.</p></caption><graphic xmlns:xlink="http://www.w3.org/1999/xlink" xlink:href="zookeys-629-011-g007.jpg" position="float" orientation="portrait" xlink:type="simple" id="oo_109766.jpg"/></fig><fig id="F8" position="float" orientation="portrait"><label>Figure 8.</label><caption><p>
          <italic><tp:taxon-name><tp:taxon-name-part taxon-name-part-type="genus">Zygoseius</tp:taxon-name-part> <tp:taxon-name-part taxon-name-part-type="species">papaver</tp:taxon-name-part></tp:taxon-name></italic> sp. n., female, chelicera, ventro-paraxial view.</p></caption><graphic xmlns:xlink="http://www.w3.org/1999/xlink" xlink:href="zookeys-629-011-g008.jpg" position="float" orientation="portrait" xlink:type="simple" id="oo_109767.jpg"/></fig><fig id="F9" position="float" orientation="portrait"><label>Figure 9.</label><caption><p>
          <italic><tp:taxon-name><tp:taxon-name-part taxon-name-part-type="genus">Zygoseius</tp:taxon-name-part> <tp:taxon-name-part taxon-name-part-type="species">papaver</tp:taxon-name-part></tp:taxon-name></italic> sp. n., female, palp, excluding tarsus, dorsal view.</p></caption><graphic xmlns:xlink="http://www.w3.org/1999/xlink" xlink:href="zookeys-629-011-g009.jpg" position="float" orientation="portrait" xlink:type="simple" id="oo_109768.jpg"/></fig><p>
            <italic>Legs</italic> (Figs <xref ref-type="fig" rid="F11">10–13</xref>). Lengths of legs: I 265–305, II 253–279, III 234–250, IV 271–300. Lengths of femora: I 56–64, II 42–58, III 45–53, IV 58–68; genua: I 45–49, II 36–41, III 25–30, IV 27–32; tibiae: I 40–46, II 29–36, III 27–29, IV 30–36; tarsi: I 57–65, II 73–85, III 67–73, IV 82–95; ambulacra: I 20–23, II 20–24, III 19–22, IV <!--PageBreak-->22–25. Chaetotaxy of leg segments I–IV normal for <italic><tp:taxon-name><tp:taxon-name-part taxon-name-part-type="genus">Zygoseius</tp:taxon-name-part></tp:taxon-name></italic> (<italic>sensu</italic> <xref ref-type="bibr" rid="B17">Halliday 1997</xref>) except for genu II and genu III: coxae 2-2-2-1, or I–III (0 0/1 0/1 0), IV (0 0/1 0/0 0); trochanters 6-5-5-5, or I (1 0/1 1/2 1), II (1 0/1 0/2 1), III–IV (1 1/1 0/2 0); femora 13-11-6-6, or I (2 3/1 2/3 2), II (2 3/1 2/2 1), III–IV (1 2/1 1/0 1); genua 13-10-8-9, or I (2 3/2 3/1 2), II (2 3/0 2/1 2), III (2 2/1 2/0 1), IV (2 2/1 3/0 1); tibiae 13-10-8-8, or I (2 3/2 3/1 2 in 10 females or 2 4/2 3/1 2 in one of the 11 females), II (2 2/1 2/1 2), III–IV (2 1/1 2/1 1); tarsi II–IV 18-18-18, all as 3 3/2 3/2 3 + <italic>md</italic> and <italic>mv</italic>. All setae on legs I–IV simple, relatively short and tapered, except: femur I with <italic>pd1</italic>–<italic>2</italic> thickened (lengths: <italic>pd1</italic> 12–13, <italic>pd2</italic> 10–11); tarsi II–IV with apical setae <italic>al1</italic>, <italic>av1</italic>, <italic>pv1</italic>, <italic>pl1</italic> and subapical setae <italic>av2</italic>, <italic>pv2</italic>, <italic>md</italic> and <italic>mv</italic> short, spur-like. Trochanter III with small cuticular spur posterolaterally, and trochanter IV with two cuticular spurs, posterolaterally and posterodorsally. Sigillae on ventral surfaces of coxae I–IV and trochanters I–II, and dorsal surfaces of femora, genua and tibiae I–IV, and basitarsi II–IV. All ambulacra with a pair of well-developed hooked claws. Pulvilli not discerned.</p><fig id="F11" position="float" orientation="portrait"><label>Figures 10–13.</label><caption><p>
          <italic><tp:taxon-name><tp:taxon-name-part taxon-name-part-type="genus">Zygoseius</tp:taxon-name-part> <tp:taxon-name-part taxon-name-part-type="species">papaver</tp:taxon-name-part></tp:taxon-name></italic> sp. n., female, legs I–IV, dorsal view.</p></caption><graphic xmlns:xlink="http://www.w3.org/1999/xlink" xlink:href="zookeys-629-011-g011.jpg" position="float" orientation="portrait" xlink:type="simple" id="oo_109769.jpg"/></fig><!--PageBreak--><p>
            <italic>Spermathecal apparatus</italic> (Plate <xref ref-type="fig" rid="F10">1</xref>). Spermatheca (Plate <xref ref-type="fig" rid="F10">1C</xref>) globular, large (diameter 8–11), connected to a short, thick-walled duct (5–10 long), followed by a small ring-like sperm reservoir (diameter 5–6), and a narrow and long spermatic canal (16–24 long), sometimes widened basally (as in Plate <xref ref-type="fig" rid="F10">1B</xref>).</p><fig id="F10" position="float" orientation="portrait"><label>Plate 1.</label><caption><p>
          <italic><tp:taxon-name><tp:taxon-name-part taxon-name-part-type="genus">Zygoseius</tp:taxon-name-part> <tp:taxon-name-part taxon-name-part-type="species">papaver</tp:taxon-name-part></tp:taxon-name></italic> sp. n., female, <bold>A, B</bold> spermathecal apparatus in two different females. Abbreviations: sp.c.= spermatic canal, sp.res.= sperm reservoir, spt.= spermatheca <bold>C</bold> spermatheca.</p></caption><graphic xmlns:xlink="http://www.w3.org/1999/xlink" xlink:href="zookeys-629-011-g010.jpg" position="float" orientation="portrait" xlink:type="simple" id="oo_109770.jpg"/></fig><p>
            <italic>Male</italic> (n = 1). <italic>Dorsal idiosoma</italic> (Fig. <xref ref-type="fig" rid="F26">30</xref>). Dorsal shield oval, 338 long, 252 wide (length/width ratio: 1.34), completely covering idiosoma. Shield ornamentation and chaetotaxy similar to those of female, except reticulation in central region of idiosoma between setae <italic>j6</italic>–<italic>j6</italic> to <italic>J2</italic>–<italic>J2</italic> more distinct.</p><p>
            <italic>Ventral idiosoma</italic> (Fig. <xref ref-type="fig" rid="F27">31</xref>). Tritosternum as in female, 14 long, 11 wide proximally, 6 wide apically; laciniae 76 long. Gonopore diameter 20, discernible part of duct 50 long. Holoventral shield 271 long, 217 wide (length/width ratio: 1.25), reticulate nearly throughout except between setae <italic>st5</italic>–<italic>JV1</italic>, cells punctate inside and along margins; ventral region weakly lineate and punctate between setae <italic>JV1</italic> and <italic>JV2</italic>, with more distinct punctae laterally and especially posteriorly. Holoventral shield fused laterally to <!--PageBreak-->peritrematal, metapodal and exopodal elements, bearing 12 pairs of simple and smooth setae (five and seven pairs on sternogenital and ventrianal regions, respectively) (Table <xref ref-type="table" rid="T1">1</xref>), and three smooth circum-anal setae; shield with nine pairs of pore-like structures (<italic>iv1–3</italic>, <italic>iv5</italic>, <italic>gv2–3</italic>, three pairs of <italic>ivo</italic>), excluding those on peritrematal-exopodal shields. Setae <italic>JV1</italic>–<italic>2</italic> longer than other ventral setae, including <italic>JV3</italic>–<italic>5</italic>, <italic>ZV1</italic>–<italic>3</italic> (Table <xref ref-type="table" rid="T1">1</xref>). Peritreme 178 long. Soft lateral and opisthogastric integument with 6–7 pairs of short setae, 7–15 long, slightly thickened basally, and two or three pairs of pore-like structures. Anal opening subtriangular, 22 long and 19 wide. Other features of ventral idiosoma as in female.</p><p>
            <italic>Gnathosoma</italic>. Epistome as in female, with two projections, 19 long, distance between bases of projections 5. Corniculi (26 long) and deutosternum as in female. Lengths of hypostomal setae: <italic>h1</italic> 39, <italic>h2</italic> 14, <italic>h3</italic> 24, <italic>pc</italic> 19. Chelicera and spermatodactyl not avail<!--PageBreak-->able for study (broken off specimen). Palp 98 long, similar to that of female; trochanter 13 long, femur 40, genu 22, tibia about 21; palp setae and chaetotaxy as in female.</p><p>
            <italic>Legs</italic>. Lengths of legs: I 288, II 239, III 231, IV 288. Lengths of femora: I 61, II 44, III 55, IV 60; genua: I 45, II 37, III 26, IV 30; tibiae: I 44, II 32, III 25, IV 31; tarsi: I 61, II 71, III 68, IV 87, ambulacra: I 18, II 20, III 19, IV 24. Chaetotaxy of legs I–IV similar to that of female, except that the femur II has one conical spine-like projection ventrodistally (Fig. <xref ref-type="fig" rid="F12">14</xref>). Setae <italic>pd1</italic>–<italic>2</italic> on femur I thickened as in female, <italic>pd1</italic> 14–15, <italic>pd2</italic> 10–12. Sigillae locations similar to those of female.</p><fig id="F12" position="float" orientation="portrait"><label>Figure 14.</label><caption><p>
          <italic><tp:taxon-name><tp:taxon-name-part taxon-name-part-type="genus">Zygoseius</tp:taxon-name-part> <tp:taxon-name-part taxon-name-part-type="species">papaver</tp:taxon-name-part></tp:taxon-name></italic> sp. n., male, trochanter-genu II, ventral view.</p></caption><graphic xmlns:xlink="http://www.w3.org/1999/xlink" xlink:href="zookeys-629-011-g012.jpg" position="float" orientation="portrait" xlink:type="simple" id="oo_109771.jpg"/></fig><!--PageBreak--></tp:treatment-sec><tp:treatment-sec sec-type="Immature stages" id="SECID0EK3AG"><title>Immature stages.</title><p>Unknown.</p></tp:treatment-sec><tp:treatment-sec sec-type="material" id="SECID0EP3AG"><title>Material examined.</title><p>Holotype: Female. Mexico, Chiapas State, Volcan Tzontehuitz, 9000 ft. (= 2743.2 m. a.s.l.), 12 miles NE of San Cristóbal de Las Casas, from moss on log, 19 May 1969, coll. J. M. Campbell. Paratypes: 15 females, 1 male, same data as holotype. The holotype and 12 paratypes (females and male) are deposited at the <abbrev xmlns:xlink="http://www.w3.org/1999/xlink" content-type="collection" id="ABBRID0EZ3AG" xlink:type="simple"><def><p>Canadian National Collection of Insects, Arachnids and Nematodes </p></def>(CNC)</abbrev> at the <named-content xmlns:xlink="http://www.w3.org/1999/xlink" xlink:type="simple" content-type="institution" xlink:href="http://grbio.org/institution/agriculture-and-agri-food-canada" id="NCID0EE4AG">Agriculture and Agri-Food Canada</named-content>, Ottawa, Canada, and four female paratypes are deposited at the <abbrev xmlns:xlink="http://www.w3.org/1999/xlink" content-type="collection" id="ABBRID0EZ4AG" xlink:type="simple"><def><p>Acarology Collection of the <named-content xlink:type="simple" content-type="institution" xlink:href="http://grbio.org/institution/department-entomology" id="NCID0E64AG">Department of Entomology</named-content> </p></def>(ACDE)</abbrev>, College of Agriculture and Natural Resources, Science and Research Branch, <named-content xmlns:xlink="http://www.w3.org/1999/xlink" xlink:type="simple" content-type="institution" xlink:href="http://grbio.org/institution/islamic-azad-university" id="NCID0EF5AG">Islamic Azad University</named-content>, Tehran, Iran.</p></tp:treatment-sec><tp:treatment-sec sec-type="etymology" id="SECID0EP5AG"><title>Etymology.</title><p>The specific name refers to the shape of the spermatheca of the new species, which resembles the capsule of opium (<italic><tp:taxon-name><tp:taxon-name-part taxon-name-part-type="genus">Papaver</tp:taxon-name-part> <tp:taxon-name-part taxon-name-part-type="species">somniferum</tp:taxon-name-part></tp:taxon-name></italic> L., 1753). It is considered as a noun in apposition.</p></tp:treatment-sec><tp:treatment-sec sec-type="remarks" id="SECID0E65AG"><title>Remarks.</title><p>The spermathecal apparatus of <italic><tp:taxon-name><tp:taxon-name-part taxon-name-part-type="genus">Zygoseius</tp:taxon-name-part> <tp:taxon-name-part taxon-name-part-type="species">papaver</tp:taxon-name-part></tp:taxon-name></italic> sp. n. is distinct from that of any other <italic><tp:taxon-name><tp:taxon-name-part taxon-name-part-type="genus">Zygoseius</tp:taxon-name-part></tp:taxon-name></italic> species for which it was described: the spermetheca is globular and larger than any other sclerotized part of the apparatus, and ends in a flower-like pattern. The new species can also be distinguished by its long <italic>J1</italic>–<italic>2</italic> setae relative to the distance between <italic>J1</italic> and <italic>J2</italic> setae (ratio setal length/distance = 0.90 ± 0.06 st.dev., range 0.75–1.0). Based on their illustrations, a few species described from South America have long <italic>J1</italic>–<italic>2</italic> setae relative to the distance between them, such as <italic><tp:taxon-name><tp:taxon-name-part taxon-name-part-type="genus">Zygoseius</tp:taxon-name-part> <tp:taxon-name-part taxon-name-part-type="species">alveolaris</tp:taxon-name-part></tp:taxon-name></italic> Karg, 1998 and <italic><tp:taxon-name><tp:taxon-name-part taxon-name-part-type="genus">Zygoseius</tp:taxon-name-part> <tp:taxon-name-part taxon-name-part-type="species">triramuli</tp:taxon-name-part></tp:taxon-name></italic> Karg &amp; Schorlemmer, 2009 (<xref ref-type="bibr" rid="B19">Karg 1998</xref>, <xref ref-type="bibr" rid="B20">Karg and Schorlemmer 2009</xref>), but these have a different arrangement of setae of the <italic>j</italic>–<italic>J</italic> series, including the presence of <italic>J3</italic>.</p><p>The epistome of <italic><tp:taxon-name><tp:taxon-name-part taxon-name-part-type="genus">Zygoseius</tp:taxon-name-part> <tp:taxon-name-part taxon-name-part-type="species">papaver</tp:taxon-name-part></tp:taxon-name></italic> sp. n. is unique among described species, with relatively short but thick projections that are conspicuously barbed apically. The epistome <!--PageBreak-->of <italic><tp:taxon-name><tp:taxon-name-part taxon-name-part-type="genus">Zygoseius</tp:taxon-name-part> <tp:taxon-name-part taxon-name-part-type="species">laticuspidis</tp:taxon-name-part></tp:taxon-name></italic> Karg, 1998 is similar; however, it is even more swollen apically, and is slightly denticulate on the basal margin in-between the projections. <italic><tp:taxon-name><tp:taxon-name-part taxon-name-part-type="genus">Zygoseius</tp:taxon-name-part> <tp:taxon-name-part taxon-name-part-type="species">laticuspidis</tp:taxon-name-part></tp:taxon-name></italic> also has <italic>J5</italic> setae inserted mesad of <italic>Z5</italic> (note, however, that the relative position of <italic>J5</italic> and <italic>Z5</italic> can vary, depending on how flattened is the dorsal shield on the slide). The new species can further be distinguished from <italic><tp:taxon-name><tp:taxon-name-part taxon-name-part-type="genus">Zygoseius</tp:taxon-name-part> <tp:taxon-name-part taxon-name-part-type="species">laticuspidis</tp:taxon-name-part></tp:taxon-name></italic> by its shorter dorsal setae (all are &lt;30 long; most are 30–60 long in <italic><tp:taxon-name><tp:taxon-name-part taxon-name-part-type="genus">Zygoseius</tp:taxon-name-part> <tp:taxon-name-part taxon-name-part-type="species">laticuspidis</tp:taxon-name-part></tp:taxon-name></italic>), <italic>J4</italic> setae separated by 1.4–1.9× the distance between <italic>J1</italic> setae (<italic>J4</italic>–<italic>J4</italic> distance over twice that between <italic>J1</italic>–<italic>J1</italic> in <italic><tp:taxon-name><tp:taxon-name-part taxon-name-part-type="genus">Zygoseius</tp:taxon-name-part> <tp:taxon-name-part taxon-name-part-type="species">laticuspidis</tp:taxon-name-part></tp:taxon-name></italic>), and by the presence of nine pairs of setae on the opisthogastric soft cuticle (six pairs in <italic><tp:taxon-name><tp:taxon-name-part taxon-name-part-type="genus">Zygoseius</tp:taxon-name-part> <tp:taxon-name-part taxon-name-part-type="species">laticuspidis</tp:taxon-name-part></tp:taxon-name></italic>). Other <italic><tp:taxon-name><tp:taxon-name-part taxon-name-part-type="genus">Zygoseius</tp:taxon-name-part></tp:taxon-name></italic> species can be distinguished from <italic><tp:taxon-name><tp:taxon-name-part taxon-name-part-type="genus">Zygoseius</tp:taxon-name-part> <tp:taxon-name-part taxon-name-part-type="species">papaver</tp:taxon-name-part></tp:taxon-name></italic> sp. n. by some of the same characters mentioned above, as well as by (1) its epistome; (2) the length and width (and their ratios) of the dorsal, sternal and ventrianal shields; (3) relative length of dorsal setae, especially <italic>Z5</italic>; (4) the ornamentation of the dorsal and sternal shields; and (5) long <italic>JV1–2</italic> setae, 1.5–2× as long as other pre-anal setae on the ventrianal shield, and as long as about 2/3 of distance between <italic>JV1</italic> and <italic>JV2. <tp:taxon-name><tp:taxon-name-part taxon-name-part-type="genus">Zygoseius</tp:taxon-name-part></tp:taxon-name><tp:taxon-name><tp:taxon-name-part taxon-name-part-type="species">ampullus</tp:taxon-name-part></tp:taxon-name></italic> Halliday, 1997 and <italic><tp:taxon-name><tp:taxon-name-part taxon-name-part-type="genus">Zygoseius</tp:taxon-name-part> <tp:taxon-name-part taxon-name-part-type="species">foramenis</tp:taxon-name-part></tp:taxon-name></italic> Karg, 1998 also have longer <italic>JV1</italic>–<italic>2</italic> setae but clearly differ by their epistomes, and by shorter <italic>J1–2</italic> setae and a ventrianal shield as long as wide. In the key to species of <xref ref-type="bibr" rid="B20">Karg and Schorlemmer (2009)</xref>, <italic><tp:taxon-name><tp:taxon-name-part taxon-name-part-type="genus">Zygoseius</tp:taxon-name-part> <tp:taxon-name-part taxon-name-part-type="species">papaver</tp:taxon-name-part></tp:taxon-name></italic> sp. n. would reach couplet 3 (12), and can be distinguished from species in (3) and (12) by the characters mentioned above.</p><p>Another distinguishing feature of <italic><tp:taxon-name><tp:taxon-name-part taxon-name-part-type="genus">Zygoseius</tp:taxon-name-part> <tp:taxon-name-part taxon-name-part-type="species">papaver</tp:taxon-name-part></tp:taxon-name></italic> sp. n. is the distinctly serrated lateral margins of the dorsal shield. This also characterizes <italic><tp:taxon-name><tp:taxon-name-part taxon-name-part-type="genus">Zygoseius</tp:taxon-name-part> <tp:taxon-name-part taxon-name-part-type="species">ovatus</tp:taxon-name-part></tp:taxon-name></italic> Karg, 1998. The margins of the dorsal shield of other species may appear somewhat serrated (e.g. <italic><tp:taxon-name><tp:taxon-name-part taxon-name-part-type="genus">Zygoseius</tp:taxon-name-part> <tp:taxon-name-part taxon-name-part-type="species">ampullus</tp:taxon-name-part></tp:taxon-name></italic>, <italic><tp:taxon-name><tp:taxon-name-part taxon-name-part-type="genus">Zygoseius</tp:taxon-name-part> <tp:taxon-name-part taxon-name-part-type="species">metoecus</tp:taxon-name-part></tp:taxon-name></italic> Halliday, 1997 and <italic><tp:taxon-name><tp:taxon-name-part taxon-name-part-type="genus">Zygoseius</tp:taxon-name-part> <tp:taxon-name-part taxon-name-part-type="species">separatoporus</tp:taxon-name-part></tp:taxon-name></italic> Karg, 1998), although the serration matches with the insertion of setae in marginal positions (mostly <italic>r</italic> and <italic>S</italic> setae), whereas in the new species and at least in <italic><tp:taxon-name><tp:taxon-name-part taxon-name-part-type="genus">Zygoseius</tp:taxon-name-part> <tp:taxon-name-part taxon-name-part-type="species">ovatus</tp:taxon-name-part></tp:taxon-name></italic>, most serration are independent of setal insertions. Such serrated margins of the dorsal shield are reminiscent of the dorsal shield of many <tp:taxon-name><tp:taxon-name-part taxon-name-part-type="family">Zerconidae</tp:taxon-name-part></tp:taxon-name> (<xref ref-type="bibr" rid="B35">Ujvári 2010</xref>, <xref ref-type="bibr" rid="B36">2011</xref>) and some species of <italic><tp:taxon-name><tp:taxon-name-part taxon-name-part-type="genus">Pachyseius</tp:taxon-name-part></tp:taxon-name></italic> Berlese (<tp:taxon-name><tp:taxon-name-part taxon-name-part-type="family">Pachylaelapidae</tp:taxon-name-part></tp:taxon-name>) (<xref ref-type="bibr" rid="B25">Mašán 2007</xref>, <xref ref-type="bibr" rid="B1">Ahadiyat et al. 2016</xref>). Note that the serration of dorsal shields in zerconid and <italic><tp:taxon-name><tp:taxon-name-part taxon-name-part-type="genus">Pachyseius</tp:taxon-name-part></tp:taxon-name></italic> species is largely correlated, although not entirely, with the insertion of marginal setae.</p><p>
            <italic><tp:taxon-name><tp:taxon-name-part taxon-name-part-type="genus">Zygoseius</tp:taxon-name-part> <tp:taxon-name-part taxon-name-part-type="species">papaver</tp:taxon-name-part></tp:taxon-name></italic> sp. n. also differs from other <italic><tp:taxon-name><tp:taxon-name-part taxon-name-part-type="genus">Zygoseius</tp:taxon-name-part></tp:taxon-name></italic> species by its reduced chaetotaxy on genu II, lacking seta <italic>av</italic>, and genu III, lacking seta <italic>pv</italic>, instead of the usual complement of two ventral setae, including both <italic>av</italic> and <italic>pv</italic> as noted in the genus diagnosis of <xref ref-type="bibr" rid="B17">Halliday (1997)</xref>. His diagnosis was based on four species (<italic><tp:taxon-name><tp:taxon-name-part taxon-name-part-type="genus">Zygoseius</tp:taxon-name-part> <tp:taxon-name-part taxon-name-part-type="species">furciger</tp:taxon-name-part></tp:taxon-name></italic>, <italic><tp:taxon-name><tp:taxon-name-part taxon-name-part-type="genus">Zygoseius</tp:taxon-name-part> <tp:taxon-name-part taxon-name-part-type="species">ampullus</tp:taxon-name-part></tp:taxon-name></italic>, <italic><tp:taxon-name><tp:taxon-name-part taxon-name-part-type="genus">Zygoseius</tp:taxon-name-part> <tp:taxon-name-part taxon-name-part-type="species">metoecus</tp:taxon-name-part></tp:taxon-name></italic>, <italic><tp:taxon-name><tp:taxon-name-part taxon-name-part-type="genus">Zygoseius</tp:taxon-name-part> <tp:taxon-name-part taxon-name-part-type="species">sarcinulus</tp:taxon-name-part></tp:taxon-name></italic>), so we can predict that other described (with unstudied leg chaetotaxy) and undescribed species have such genual chaetotaxy. However, because at least another species of <italic><tp:taxon-name><tp:taxon-name-part taxon-name-part-type="genus">Zygoseius</tp:taxon-name-part></tp:taxon-name></italic>, newly described herein (see below), sometimes lacks <italic>pv</italic> on genu III, we can suspect that other species also lacks such seta. Members of other non-parasitic dermanyssine families lack both of these setae (e.g. <tp:taxon-name><tp:taxon-name-part taxon-name-part-type="family">Phytoseiidae</tp:taxon-name-part></tp:taxon-name>; <xref ref-type="bibr" rid="B12">Evans 1963a</xref>), or lacks either <italic>av</italic> on genu II (some <italic><tp:taxon-name><tp:taxon-name-part taxon-name-part-type="genus">Pseudolaelaps</tp:taxon-name-part></tp:taxon-name></italic> species, <tp:taxon-name><tp:taxon-name-part taxon-name-part-type="above-genus">Pseudolaelapidae</tp:taxon-name-part></tp:taxon-name>; <xref ref-type="bibr" rid="B26">Mašán 2014</xref>) or more commonly <italic>pv</italic> on genu III (e.g. some <tp:taxon-name><tp:taxon-name-part taxon-name-part-type="family">Eviphididae</tp:taxon-name-part></tp:taxon-name>, <tp:taxon-name><tp:taxon-name-part taxon-name-part-type="family">Pachylaelapidae</tp:taxon-name-part></tp:taxon-name>, <tp:taxon-name><tp:taxon-name-part taxon-name-part-type="family">Macrochelidae</tp:taxon-name-part></tp:taxon-name>, <tp:taxon-name><tp:taxon-name-part taxon-name-part-type="superfamily">Ascoidea</tp:taxon-name-part></tp:taxon-name>, <tp:taxon-name><tp:taxon-name-part taxon-name-part-type="family">Blattisociidae</tp:taxon-name-part></tp:taxon-name>; <xref ref-type="bibr" rid="B12">Evans 1963a</xref>, <xref ref-type="bibr" rid="B22">Lindquist and Evans 1965</xref>, <xref ref-type="bibr" rid="B29">Moraza and Johnston 1990</xref>, <xref ref-type="bibr" rid="B25">Mašán 2007</xref>, <xref ref-type="bibr" rid="B27">Mašán and Halliday 2010</xref>), showing plasticity of the development of those setae. Based on the studied <!--PageBreak-->chaetotaxy of <italic><tp:taxon-name><tp:taxon-name-part taxon-name-part-type="genus">Zygoseius</tp:taxon-name-part> <tp:taxon-name-part taxon-name-part-type="species">furciger</tp:taxon-name-part></tp:taxon-name></italic> and of other dermanyssines (<xref ref-type="bibr" rid="B14">Evans and Till 1965</xref>, <xref ref-type="bibr" rid="B22">Lindquist and Evans 1965</xref>, <xref ref-type="bibr" rid="B17">Halliday 1997</xref>), when present in the adults, ventral setae of genua II–III appear at the deutonymphal stage. Therefore, they are theoretically not as stable as (i.e. less likely to be retained in the adult stage than) setae appearing at an earlier developmental stage (<xref ref-type="bibr" rid="B12">Evans 1963a</xref>, <xref ref-type="bibr" rid="B22">Lindquist and Evans 1965</xref>, <xref ref-type="bibr" rid="B32">Rowell et al. 1978</xref>).</p></tp:treatment-sec><tp:treatment-sec><!--Section generated to contain objects referenced in tp:taxon-treatment.--><fig id="F23" position="float" orientation="portrait"><label>Figure 27.</label><caption><p>Seta <italic>av</italic> on palp trochanter of <italic><tp:taxon-name><tp:taxon-name-part taxon-name-part-type="genus">Zygoseius</tp:taxon-name-part> <tp:taxon-name-part taxon-name-part-type="species">papaver</tp:taxon-name-part></tp:taxon-name></italic> sp. n., <italic><tp:taxon-name><tp:taxon-name-part taxon-name-part-type="genus">Zygoseius</tp:taxon-name-part> <tp:taxon-name-part taxon-name-part-type="species">lindquisti</tp:taxon-name-part></tp:taxon-name></italic> sp. n. and <italic><tp:taxon-name><tp:taxon-name-part taxon-name-part-type="genus">Zygoseius</tp:taxon-name-part> <tp:taxon-name-part taxon-name-part-type="species">furciger</tp:taxon-name-part></tp:taxon-name></italic>.</p></caption><graphic xmlns:xlink="http://www.w3.org/1999/xlink" xlink:href="zookeys-629-011-g023.jpg" position="float" orientation="portrait" xlink:type="simple" id="oo_109782.jpg"/></fig><fig id="F24" position="float" orientation="portrait"><label>Figure 28.</label><caption><p>
          <italic><tp:taxon-name><tp:taxon-name-part taxon-name-part-type="genus">Zygoseius</tp:taxon-name-part> <tp:taxon-name-part taxon-name-part-type="species">papaver</tp:taxon-name-part></tp:taxon-name></italic> sp. n., female, dorsal idiosoma.</p></caption><graphic xmlns:xlink="http://www.w3.org/1999/xlink" xlink:href="zookeys-629-011-g024.jpg" position="float" orientation="portrait" xlink:type="simple" id="oo_109783.jpg"/></fig><fig id="F25" position="float" orientation="portrait"><label>Figure 29.</label><caption><p>
          <italic><tp:taxon-name><tp:taxon-name-part taxon-name-part-type="genus">Zygoseius</tp:taxon-name-part> <tp:taxon-name-part taxon-name-part-type="species">papaver</tp:taxon-name-part></tp:taxon-name></italic> sp. n., female, ventral idiosoma.</p></caption><graphic xmlns:xlink="http://www.w3.org/1999/xlink" xlink:href="zookeys-629-011-g025.jpg" position="float" orientation="portrait" xlink:type="simple" id="oo_109784.jpg"/></fig><fig id="F26" position="float" orientation="portrait"><label>Figure 30.</label><caption><p>
          <italic><tp:taxon-name><tp:taxon-name-part taxon-name-part-type="genus">Zygoseius</tp:taxon-name-part> <tp:taxon-name-part taxon-name-part-type="species">papaver</tp:taxon-name-part></tp:taxon-name></italic> sp. n., male, dorsal idiosoma.</p></caption><graphic xmlns:xlink="http://www.w3.org/1999/xlink" xlink:href="zookeys-629-011-g026.jpg" position="float" orientation="portrait" xlink:type="simple" id="oo_109785.jpg"/></fig><fig id="F27" position="float" orientation="portrait"><label>Figure 31.</label><caption><p>
          <italic><tp:taxon-name><tp:taxon-name-part taxon-name-part-type="genus">Zygoseius</tp:taxon-name-part> <tp:taxon-name-part taxon-name-part-type="species">papaver</tp:taxon-name-part></tp:taxon-name></italic> sp. n., male, ventral idiosoma.</p></caption><graphic xmlns:xlink="http://www.w3.org/1999/xlink" xlink:href="zookeys-629-011-g027.jpg" position="float" orientation="portrait" xlink:type="simple" id="oo_109786.jpg"/></fig></tp:treatment-sec><ref-list><ref id="B13"><mixed-citation xmlns:xlink="http://www.w3.org/1999/xlink" xlink:type="simple">
          <person-group><name name-style="western"><surname>Evans</surname><given-names>GO</given-names></name></person-group> (<year>1963b</year>) <article-title>Some observations on the chaetotaxy of the pedipalps in the <tp:taxon-name><tp:taxon-name-part taxon-name-part-type="order">Mesostigmata</tp:taxon-name-part></tp:taxon-name> (<tp:taxon-name><tp:taxon-name-part taxon-name-part-type="subclass">Acari</tp:taxon-name-part></tp:taxon-name>).</article-title> <source>Annals and Magazine of Natural History</source> (<series>Series 13</series>) <volume>6</volume>: <fpage>513</fpage>–<lpage>527</lpage>. doi: <ext-link xlink:type="simple" ext-link-type="doi" xlink:href="10.1080/00222936308651393">10.1080/00222936308651393</ext-link></mixed-citation></ref><ref id="B17"><mixed-citation xmlns:xlink="http://www.w3.org/1999/xlink" xlink:type="simple">
          <person-group><name name-style="western"><surname>Halliday</surname><given-names>RB</given-names></name></person-group> (<year>1997</year>) <article-title>Revision of the genus <italic><tp:taxon-name><tp:taxon-name-part taxon-name-part-type="genus">Zygoseius</tp:taxon-name-part></tp:taxon-name></italic> Berlese (<tp:taxon-name><tp:taxon-name-part taxon-name-part-type="subclass">Acarina</tp:taxon-name-part></tp:taxon-name>: <tp:taxon-name><tp:taxon-name-part taxon-name-part-type="family">Pachylaelapidae</tp:taxon-name-part></tp:taxon-name>).</article-title> <source>Acarologia</source> <volume>38</volume>(<issue>1</issue>): <fpage>3</fpage>–<lpage>20</lpage>.</mixed-citation></ref><ref id="B19"><mixed-citation xmlns:xlink="http://www.w3.org/1999/xlink" xlink:type="simple">
          <person-group><name name-style="western"><surname>Karg</surname><given-names>W</given-names></name></person-group> (<year>1998</year>) <article-title>Neue im Boden lebende Arten der Raubmilbengattung <italic><tp:taxon-name><tp:taxon-name-part taxon-name-part-type="genus">Zygoseius</tp:taxon-name-part></tp:taxon-name></italic> Berlese, 1916.</article-title> <source>Abhandlungen und Berichte des Naturkundemuseums Görlitz</source> <volume>70</volume>(<issue>2</issue>): <fpage>165</fpage>–<lpage>173</lpage>.</mixed-citation></ref><ref id="B20"><mixed-citation xmlns:xlink="http://www.w3.org/1999/xlink" xlink:type="simple">
          <person-group><name name-style="western"><surname>Karg</surname><given-names>W</given-names></name><name name-style="western"><surname>Schorlemmer</surname><given-names>A</given-names></name></person-group> (<year>2009</year>) <article-title>New insights into predatory mites (<tp:taxon-name><tp:taxon-name-part taxon-name-part-type="subclass">Acarina</tp:taxon-name-part></tp:taxon-name>, <tp:taxon-name><tp:taxon-name-part taxon-name-part-type="above-genus">Gamasina</tp:taxon-name-part></tp:taxon-name>) from tropical rain forests with special reference to distribution and taxonomy.</article-title> <source>Zoosystematics and Evolution</source> <volume>85</volume>(<issue>1</issue>): <fpage>57</fpage>–<lpage>91</lpage>. doi: <ext-link xlink:type="simple" ext-link-type="doi" xlink:href="10.1002/zoos.200800016">10.1002/zoos.200800016</ext-link></mixed-citation></ref><ref id="B35"><mixed-citation xmlns:xlink="http://www.w3.org/1999/xlink" xlink:type="simple">
          <person-group><name name-style="western"><surname>Ujvári</surname><given-names>Z</given-names></name></person-group> (<year>2010</year>) <article-title>Zerconid mites (<tp:taxon-name><tp:taxon-name-part taxon-name-part-type="subclass">Acari</tp:taxon-name-part></tp:taxon-name>: Mesostigamata: <tp:taxon-name><tp:taxon-name-part taxon-name-part-type="family">Zerconidae</tp:taxon-name-part></tp:taxon-name>) from Croatia with description of four new species.</article-title> <source>Journal of Natural History</source> <volume>44</volume>(<issue>27–28</issue>): <fpage>1671</fpage>–<lpage>1696</lpage>. doi: <ext-link xlink:type="simple" ext-link-type="doi" xlink:href="10.1080/00222931003764097">10.1080/00222931003764097</ext-link></mixed-citation></ref><ref id="B36"><mixed-citation xmlns:xlink="http://www.w3.org/1999/xlink" xlink:type="simple">
          <person-group><name name-style="western"><surname>Ujvári</surname><given-names>Z</given-names></name></person-group> (<year>2011</year>) <article-title>New Zerconid Mites (<tp:taxon-name><tp:taxon-name-part taxon-name-part-type="subclass">Acari</tp:taxon-name-part></tp:taxon-name>: <tp:taxon-name><tp:taxon-name-part taxon-name-part-type="order">Mesostigmata</tp:taxon-name-part></tp:taxon-name>: <tp:taxon-name><tp:taxon-name-part taxon-name-part-type="family">Zerconidae</tp:taxon-name-part></tp:taxon-name>) from Taiwan.</article-title> <source>Zoological Studies</source> <volume>50</volume>(<issue>1</issue>): <fpage>87</fpage>–<lpage>102</lpage>.</mixed-citation></ref><ref id="B25"><mixed-citation xmlns:xlink="http://www.w3.org/1999/xlink" xlink:type="simple">
          <person-group><name name-style="western"><surname>Mašán</surname><given-names>P</given-names></name></person-group> (<year>2007</year>) <source>A review of the family <tp:taxon-name><tp:taxon-name-part taxon-name-part-type="family">Pachylaelapidae</tp:taxon-name-part></tp:taxon-name> in Slovakia, with systematics and ecology of European species (<tp:taxon-name><tp:taxon-name-part taxon-name-part-type="subclass">Acari</tp:taxon-name-part></tp:taxon-name>: <tp:taxon-name><tp:taxon-name-part taxon-name-part-type="order">Mesostigmata</tp:taxon-name-part></tp:taxon-name>: <tp:taxon-name><tp:taxon-name-part taxon-name-part-type="superfamily">Eviphidoidea</tp:taxon-name-part></tp:taxon-name>).</source> <publisher-name>NOI Press</publisher-name>, <publisher-loc>Bratislava</publisher-loc>, <size units="page">247 pp</size>.</mixed-citation></ref><ref id="B1"><mixed-citation xmlns:xlink="http://www.w3.org/1999/xlink" xlink:type="simple">
          <person-group><name name-style="western"><surname>Ahadiyat</surname><given-names>A</given-names></name><name name-style="western"><surname>Ghasemi Moghadam</surname><given-names>S</given-names></name><name name-style="western"><surname>Cheraghali</surname><given-names>Z</given-names></name></person-group> (<year>2016</year>) <article-title><italic><tp:taxon-name><tp:taxon-name-part taxon-name-part-type="genus">Pachyseius</tp:taxon-name-part> <tp:taxon-name-part taxon-name-part-type="species">masanisimilis</tp:taxon-name-part></tp:taxon-name></italic> (<tp:taxon-name><tp:taxon-name-part taxon-name-part-type="order">Mesostigmata</tp:taxon-name-part></tp:taxon-name>: <tp:taxon-name><tp:taxon-name-part taxon-name-part-type="superfamily">Eviphidoidea</tp:taxon-name-part></tp:taxon-name>: <tp:taxon-name><tp:taxon-name-part taxon-name-part-type="family">Pachylaelapidae</tp:taxon-name-part></tp:taxon-name>), a new species of edaphic mite from Iran.</article-title> <source>Persian Journal of Acarology</source> <volume>5</volume>(<issue>2</issue>): <fpage>109</fpage>–<lpage>120</lpage>.</mixed-citation></ref><ref id="B12"><mixed-citation xmlns:xlink="http://www.w3.org/1999/xlink" xlink:type="simple">
          <person-group><name name-style="western"><surname>Evans</surname><given-names>GO</given-names></name></person-group> (<year>1963a</year>) <article-title>Observation on the chaetotaxy of the legs in the free-living <tp:taxon-name><tp:taxon-name-part taxon-name-part-type="above-genus">Gamasina</tp:taxon-name-part></tp:taxon-name> (<tp:taxon-name><tp:taxon-name-part taxon-name-part-type="subclass">Acari</tp:taxon-name-part></tp:taxon-name>: <tp:taxon-name><tp:taxon-name-part taxon-name-part-type="order">Mesostigmata</tp:taxon-name-part></tp:taxon-name>).</article-title> <source>Bulletin of the British Museum (Natural History), Series Zoology</source> <volume>10</volume>(<issue>5</issue>): <fpage>277</fpage>–<lpage>303</lpage>.</mixed-citation></ref><ref id="B26"><mixed-citation xmlns:xlink="http://www.w3.org/1999/xlink" xlink:type="simple">
          <person-group><name name-style="western"><surname>Mašán</surname><given-names>P</given-names></name></person-group> (<year>2014</year>) <article-title>A review of the genus <italic><tp:taxon-name><tp:taxon-name-part taxon-name-part-type="genus">Pseudolaelaps</tp:taxon-name-part></tp:taxon-name></italic> Berlese, 1916 (<tp:taxon-name><tp:taxon-name-part taxon-name-part-type="subclass">Acari</tp:taxon-name-part></tp:taxon-name>: <tp:taxon-name><tp:taxon-name-part taxon-name-part-type="order">Mesostigmata</tp:taxon-name-part></tp:taxon-name>, <tp:taxon-name><tp:taxon-name-part taxon-name-part-type="above-genus">Pseudolaelapidae</tp:taxon-name-part></tp:taxon-name>), with descriptions of eleven new species from Europe.</article-title> <source>Systematic &amp; Applied Acarology</source> <volume>19</volume>(<issue>3</issue>): <fpage>283</fpage>–<lpage>312</lpage>. doi: <ext-link xlink:type="simple" ext-link-type="doi" xlink:href="10.11158/saa.19.3.4">10.11158/saa.19.3.4</ext-link></mixed-citation></ref><ref id="B22"><mixed-citation xmlns:xlink="http://www.w3.org/1999/xlink" xlink:type="simple">
          <person-group><name name-style="western"><surname>Lindquist</surname><given-names>EE</given-names></name><name name-style="western"><surname>Evans</surname><given-names>GO</given-names></name></person-group> (<year>1965</year>) <article-title>Taxonomic concepts in the <tp:taxon-name><tp:taxon-name-part taxon-name-part-type="family">Ascidae</tp:taxon-name-part></tp:taxon-name>, with a modified setal nomenclature for the idiosoma of the <tp:taxon-name><tp:taxon-name-part taxon-name-part-type="above-genus">Gamasina</tp:taxon-name-part></tp:taxon-name> (<tp:taxon-name><tp:taxon-name-part taxon-name-part-type="subclass">Acarina</tp:taxon-name-part></tp:taxon-name>: <tp:taxon-name><tp:taxon-name-part taxon-name-part-type="order">Mesostigmata</tp:taxon-name-part></tp:taxon-name>).</article-title> <source>Memoirs of the Entomological Society of Canada</source> <volume>47</volume>: <fpage>1</fpage>–<lpage>64</lpage>. doi: <ext-link xlink:type="simple" ext-link-type="doi" xlink:href="10.4039/entm9747fv">10.4039/entm9747fv</ext-link></mixed-citation></ref><ref id="B29"><mixed-citation xmlns:xlink="http://www.w3.org/1999/xlink" xlink:type="simple">
          <person-group><name name-style="western"><surname>Moraza</surname><given-names>ML</given-names></name><name name-style="western"><surname>Johnston</surname><given-names>DE</given-names></name></person-group> (<year>1990</year>) <article-title><italic><tp:taxon-name><tp:taxon-name-part taxon-name-part-type="genus">Pachyseiulus</tp:taxon-name-part> <tp:taxon-name-part taxon-name-part-type="species">hispanicus</tp:taxon-name-part></tp:taxon-name></italic> N. Gen., N.SP., from Navarra (Northern Spain) (<tp:taxon-name><tp:taxon-name-part taxon-name-part-type="subclass">Acari</tp:taxon-name-part></tp:taxon-name>: <tp:taxon-name><tp:taxon-name-part taxon-name-part-type="order">Mesostigmata</tp:taxon-name-part></tp:taxon-name>: <tp:taxon-name><tp:taxon-name-part taxon-name-part-type="family">Pachylaelapidae</tp:taxon-name-part></tp:taxon-name>).</article-title> <source>International Journal of Acarology</source> <volume>16</volume>(<issue>4</issue>): <fpage>213</fpage>–<lpage>218</lpage>. doi: <ext-link xlink:type="simple" ext-link-type="doi" xlink:href="10.1080/01647959008683870">10.1080/01647959008683870</ext-link></mixed-citation></ref><ref id="B27"><mixed-citation xmlns:xlink="http://www.w3.org/1999/xlink" xlink:type="simple">
          <person-group><name name-style="western"><surname>Mašán</surname><given-names>P</given-names></name><name name-style="western"><surname>Halliday</surname><given-names>B</given-names></name></person-group> (<year>2010</year>) <article-title>Review of the European genera of <tp:taxon-name><tp:taxon-name-part taxon-name-part-type="family">Eviphididae</tp:taxon-name-part></tp:taxon-name> (<tp:taxon-name><tp:taxon-name-part taxon-name-part-type="subclass">Acari</tp:taxon-name-part></tp:taxon-name>: <tp:taxon-name><tp:taxon-name-part taxon-name-part-type="order">Mesostigmata</tp:taxon-name-part></tp:taxon-name>) and the species occurring in Slovakia.</article-title> <source>Zootaxa</source> <volume>2585</volume>: <fpage>1</fpage>–<lpage>122</lpage>.</mixed-citation></ref><ref id="B14"><mixed-citation xmlns:xlink="http://www.w3.org/1999/xlink" xlink:type="simple">
          <person-group><name name-style="western"><surname>Evans</surname><given-names>GO</given-names></name><name name-style="western"><surname>Till</surname><given-names>WM</given-names></name></person-group> (<year>1965</year>) <article-title>Studies on the British <tp:taxon-name><tp:taxon-name-part taxon-name-part-type="family">Dermanyssidae</tp:taxon-name-part></tp:taxon-name> (<tp:taxon-name><tp:taxon-name-part taxon-name-part-type="subclass">Acari</tp:taxon-name-part></tp:taxon-name>: <tp:taxon-name><tp:taxon-name-part taxon-name-part-type="order">Mesostigmata</tp:taxon-name-part></tp:taxon-name>). Part 1. External morphology.</article-title> <source>Bulletin of the British Museum (Natural History), Zoology</source> <volume>13</volume>: <fpage>247</fpage>–<lpage>294</lpage>. doi: <ext-link xlink:type="simple" ext-link-type="doi" xlink:href="10.5962/bhl.part.16752">10.5962/bhl.part.16752</ext-link></mixed-citation></ref><ref id="B32"><mixed-citation xmlns:xlink="http://www.w3.org/1999/xlink" xlink:type="simple">
          <person-group><name name-style="western"><surname>Rowell</surname><given-names>HJ</given-names></name><name name-style="western"><surname>Chant</surname><given-names>DA</given-names></name><name name-style="western"><surname>Hansell</surname><given-names>RIC</given-names></name></person-group> (<year>1978</year>) <article-title>The determination of setal homologies and setal patterns on the dorsal shield in the family <tp:taxon-name><tp:taxon-name-part taxon-name-part-type="family">Phytoseiidae</tp:taxon-name-part></tp:taxon-name> (<tp:taxon-name><tp:taxon-name-part taxon-name-part-type="subclass">Acarina</tp:taxon-name-part></tp:taxon-name>: <tp:taxon-name><tp:taxon-name-part taxon-name-part-type="order">Mesostigmata</tp:taxon-name-part></tp:taxon-name>).</article-title> <source>The Canadian Entomologist</source> <volume>110</volume>(<issue>8</issue>): <fpage>859</fpage>–<lpage>876</lpage>. doi: <ext-link xlink:type="simple" ext-link-type="doi" xlink:href="10.4039/Ent110859-8">10.4039/Ent110859-8</ext-link></mixed-citation></ref></ref-list></tp:taxon-treatment>
