# Supplementary material for: Two new mite species of the genus Zygoseius Berlese from Mexico (Acari, Mesostigmata)
Source: Zookeys. 2016 Nov 7;(629):11–49. doi: 10.3897/zookeys.629.10121 (PMC5126537; doi:10.3897/zookeys.629.10121)
Supplement: XML Treatment for Zygoseius lindquisti [file zookeys.629.10121-treatment2.xml]

<!DOCTYPE tp:taxon-treatment
  PUBLIC "-//TaxonX//DTD Taxonomic Treatment Publishing DTD v0 20100105//EN" "tax-treatment-NSO.dtd">
<tp:taxon-treatment xmlns:tp="http://www.plazi.org/taxpub"><tp:treatment-meta><kwd-group><label>Taxon classification</label><kwd><named-content content-type="kingdom">Animalia</named-content></kwd><kwd><named-content content-type="order">Mesostigmata</named-content></kwd><kwd><named-content content-type="family">Pachylaelapidae</named-content></kwd></kwd-group><mixed-citation publication-type="journal"><person-group><name><surname>Ahadiyat</surname><given-names>Ali</given-names></name><name><surname>Beaulieu</surname><given-names>Frédéric</given-names></name></person-group><article-title>Two new mite species of the genus <italic><tp:taxon-name><tp:taxon-name-part taxon-name-part-type="genus">Zygoseius</tp:taxon-name-part></tp:taxon-name></italic> Berlese from Mexico (<tp:taxon-name><tp:taxon-name-part taxon-name-part-type="subclass">Acari</tp:taxon-name-part></tp:taxon-name>, <tp:taxon-name><tp:taxon-name-part taxon-name-part-type="order">Mesostigmata</tp:taxon-name-part></tp:taxon-name>)</article-title><source>Zookeys</source><day>7</day><month>11</month><year>2016</year><volume>2016</volume><issue>629</issue><fpage>11</fpage><lpage>49</lpage><pub-id pub-id-type="doi">10.3897/zookeys.629.10121</pub-id></mixed-citation></tp:treatment-meta><tp:nomenclature><tp:taxon-name>
            <tp:taxon-name-part taxon-name-part-type="genus">Zygoseius</tp:taxon-name-part>
            <tp:taxon-name-part taxon-name-part-type="species">lindquisti</tp:taxon-name-part>
            <object-id xmlns:xlink="http://www.w3.org/1999/xlink" content-type="zoobank" xlink:type="simple">http://zoobank.org/50B0C71A-5F59-4852-B39E-C9D5E78895FB</object-id>
          </tp:taxon-name><tp:taxon-status xmlns:xlink="http://www.w3.org/1999/xlink" xlink:type="simple">sp. n.</tp:taxon-status><xref ref-type="fig" rid="F13">Figures 15</xref><xref ref-type="fig" rid="F14">, 16</xref><xref ref-type="fig" rid="F15">, 17</xref><xref ref-type="fig" rid="F16">, 18</xref><xref ref-type="fig" rid="F17">, 19</xref><xref ref-type="fig" rid="F18">, 20</xref><xref ref-type="fig" rid="F19">, 21</xref><xref ref-type="fig" rid="F20">, 22</xref><xref ref-type="fig" rid="F21">, 23–26</xref><xref ref-type="fig" rid="F23">, 27</xref><xref ref-type="fig" rid="F28">, 32</xref><xref ref-type="fig" rid="F29">, 33</xref><xref ref-type="fig" rid="F22">, Plate 2</xref><!--PageBreak--></tp:nomenclature><tp:treatment-sec sec-type="diagnosis" id="SECID0EJSBG"><title>Diagnosis.</title><p>Dorsal shield oval, densely micropunctate, with relatively distinct reticulation and lineation, except more weakly reticulated medially between setae <italic>j4–6</italic>. Edges of lateral parts of dorsum smooth. Dorsal setae smooth, except <italic>J4</italic> and <italic>J5</italic> with a few barbs basally; all setae less than 35 long; setae <italic>z6</italic>, <italic>s6</italic>, and all opisthonotal setae (except <italic>J5</italic> and <italic>Z5</italic>) 1.5–2× as long as other setae. Sternal shield densely micropunctate, except in the regions of setal insertions. Epigynal shield conspicuously punctate in anterior 2/3, punctae lighter posteriorly. Ventrianal shield distinctly lineate in anterior half, reticulate laterally and posteriorly; setae <italic>JV2</italic> slightly longer than other setae on shield. Peritrematal shield micropunctate throughout, punctae larger in poststigmatic region. Soft lateral and opisthogastric cuticle with nine pairs of setae. Epistome bifurcate, thin projections slightly converging, about twice as long as distance between their bases, sparsely serrated in apical half. Hypostomal setae <italic>h1</italic> about twice as long as <italic>h2</italic>, and subequal to <italic>h3</italic>. Femur I with seta <italic>pd2</italic> thickened. Spermathecal apparatus with a small, kidney-shaped spermatheca directly connected to a globular, large sperm reservoir, followed by a long spermatic canal with diverging walls.</p></tp:treatment-sec><tp:treatment-sec sec-type="description" id="SECID0EHTBG"><title>Description</title><p>
            <italic>Female</italic> (n = 2). <italic>Dorsal idiosoma</italic> (Figs <xref ref-type="fig" rid="F13">15</xref>, <xref ref-type="fig" rid="F28">32</xref>). Dorsal shield oval, 396–413 long, 278–283 wide (length/width ratio: 1.40–1.48), completely covering idiosoma; edges of lateral parts of dorsum smooth, with no marginal serration; shield densely micropunctate throughout, distinctly reticulate-lineate, more weakly reticulate medially, especially between setae <italic>j4</italic>–<italic>j6</italic> and posterad setae <italic>Z3–4</italic> and around and posterad <italic>J5</italic>. Dorsal shield with 37 pairs of setae, 23 and 14 pairs on podonotal and opisthonotal regions, respectively; lacking setae <italic>J3</italic>. Dorsal setae less than 35 long, all smooth, acuminate, slightly swollen basally, except <italic>J4–5</italic> finely pilose basally (Fig. <xref ref-type="fig" rid="F15">17A, B</xref>). Opisthonotal setae about twice as long as podonotal setae (Table <xref ref-type="table" rid="T1">1</xref>). Dorsal idiosoma with 23 pairs of pore-like structures, including seven gland openings and 16 poroids.</p><fig id="F13" position="float" orientation="portrait"><label>Figure 15.</label><caption><p>
          <italic><tp:taxon-name><tp:taxon-name-part taxon-name-part-type="genus">Zygoseius</tp:taxon-name-part> <tp:taxon-name-part taxon-name-part-type="species">lindquisti</tp:taxon-name-part></tp:taxon-name></italic> sp. n., female, dorsal idiosoma.</p></caption><graphic xmlns:xlink="http://www.w3.org/1999/xlink" xlink:href="zookeys-629-011-g013.jpg" position="float" orientation="portrait" xlink:type="simple" id="oo_109772.jpg"/></fig><p>
            <italic>Ventral idiosoma</italic> (Figs <xref ref-type="fig" rid="F14">16</xref>, <xref ref-type="fig" rid="F29">33</xref>). Tritosternum with a trapezoidal base, 23–28 long, 12–14 wide proximally, 4–6 wide apically, and a pair of laciniae (61–64 long). Laciniae with barbs relatively short and blunt (Fig. <xref ref-type="fig" rid="F16">18</xref>). Sternal shield 98–102 long, 66–71 wide (length/width ratio: 1.44–1.48), bearing two pairs of poroids and three pairs of smooth, subequal setae <italic>st1–3</italic> (Table <xref ref-type="table" rid="T1">1</xref>); shield anterolateral arms long, contiguous to subtriangular exopodal plate between coxae I and II; anterior margin with <!--PageBreak-->distinct median notch and two subtriangular projections; posterior margin truncate; shield densely micropunctate throughout, except smooth around sternal setae. Complex of metasternal and endopodal elements arc-shaped, mostly smooth, punctate in <!--PageBreak-->restricted areas, bearing simple setae <italic>st4</italic> and poroids <italic>iv3</italic>. Epigynal shield trapezoidal, 85–87 long, 22–24 long from <italic>st5</italic> to posterior margin, 81–84 wide (length/width ratio: 1.03–1.07), conspicuously punctate in anterior 2/3, punctae lighter posteriorly; shield with transverse convex line passing behind setae <italic>st5</italic>; anterior hyaline <!--PageBreak-->portion rounded, indistinct; shield closely abutting ventrianal shield; three pairs of suboval to subcircular sigillae medially, posterior ones larger, oval. Setae <italic>st5</italic> smooth, inserted near shield lateral margins. Poroids <italic>iv5</italic> near posterolateral margins of epigynal shield. Ventrianal shield subpentagonal, broad, 153–154 long, 189–196 wide (length/width ratio: 0.79–0.81), with straight anterior margin; distinctly lineate in anterior half, reticulate laterally and posteriorly; cells micropunctate inside and along cell margins; shield bearing five pairs of pre-anal and three circum-anal setae, all <!--PageBreak-->smooth; setae <italic>JV2</italic> slightly longer than other setae; other setae subequal, except <italic>ZV1</italic> shorter (Table <xref ref-type="table" rid="T1">1</xref>); para-anal setae inserted at level of anterior margin of anal opening; gland openings <italic>gv3</italic> on posterolateral margins of shield at level of posterior margin of anus; cribrum well-developed, 2–3 rows of spicules, extending along posterior shield margin between <italic>gv3</italic> openings; anal opening 25–26 long, 21–22 wide, subtriangular to subcircular, located in posterior fifth or fourth of shield. Peritreme 191–198 long, densely covered with aciculae, extending anteriorly near seta <italic>z1</italic>, with one gland pore (<italic>gp</italic>) at mid-level of coxa II. Peritrematal shield wide, fused to exopodal, parapodal and metapodal elements, extending well behind posterior level of coxae IV; shield micropunctate, with larger punctae in poststigmatic region, with four pore-like structures (<italic>id3</italic>, <italic>gd3</italic>, <italic>id7</italic>, <italic>gv2</italic>). Exopodal element between coxae II–III fused with other exopodal-peritrematal elements (Fig. <xref ref-type="fig" rid="F17">19</xref>). Soft lateral and opisthogastric integument plicate, bearing nine pairs of setae, 15–30 long, slightly thickened basally, marginal setae as the longest. Soft cuticle with five pairs of poroids, including four <italic>ivo</italic>, <italic>idR3</italic>, <!--PageBreak-->and an oval platelet bearing two pore-like structures, at level of posterior margin of peritrematal shield.</p><fig id="F14" position="float" orientation="portrait"><label>Figure 16.</label><caption><p>
          <italic><tp:taxon-name><tp:taxon-name-part taxon-name-part-type="genus">Zygoseius</tp:taxon-name-part> <tp:taxon-name-part taxon-name-part-type="species">lindquisti</tp:taxon-name-part></tp:taxon-name></italic> sp. n., female, ventral idiosoma.</p></caption><graphic xmlns:xlink="http://www.w3.org/1999/xlink" xlink:href="zookeys-629-011-g014.jpg" position="float" orientation="portrait" xlink:type="simple" id="oo_109773.jpg"/></fig><fig id="F15" position="float" orientation="portrait"><label>Figure 17.</label><caption><p>
          <italic><tp:taxon-name><tp:taxon-name-part taxon-name-part-type="genus">Zygoseius</tp:taxon-name-part> <tp:taxon-name-part taxon-name-part-type="species">lindquisti</tp:taxon-name-part></tp:taxon-name></italic> sp. n., female, <bold>A</bold> seta <italic>J5</italic> <bold>B</bold> seta <italic>J4</italic>.</p></caption><graphic xmlns:xlink="http://www.w3.org/1999/xlink" xlink:href="zookeys-629-011-g015.jpg" position="float" orientation="portrait" xlink:type="simple" id="oo_109774.jpg"/></fig><fig id="F16" position="float" orientation="portrait"><label>Figure 18.</label><caption><p>
          <italic><tp:taxon-name><tp:taxon-name-part taxon-name-part-type="genus">Zygoseius</tp:taxon-name-part> <tp:taxon-name-part taxon-name-part-type="species">lindquisti</tp:taxon-name-part></tp:taxon-name></italic> sp. n., female, tritosternum.</p></caption><graphic xmlns:xlink="http://www.w3.org/1999/xlink" xlink:href="zookeys-629-011-g016.jpg" position="float" orientation="portrait" xlink:type="simple" id="oo_109775.jpg"/></fig><fig id="F17" position="float" orientation="portrait"><label>Figure 19.</label><caption><p>
          <italic><tp:taxon-name><tp:taxon-name-part taxon-name-part-type="genus">Zygoseius</tp:taxon-name-part> <tp:taxon-name-part taxon-name-part-type="species">lindquisti</tp:taxon-name-part></tp:taxon-name></italic> sp. n., female, peritrematal shield.</p></caption><graphic xmlns:xlink="http://www.w3.org/1999/xlink" xlink:href="zookeys-629-011-g017.jpg" position="float" orientation="portrait" xlink:type="simple" id="oo_109776.jpg"/></fig><p>
            <italic>Gnathosoma</italic>. Epistome (Fig. <xref ref-type="fig" rid="F18">20</xref>) bifurcate, with two slender projections (16–20 long), forming a U shape at their bases (separated by 8–10), slightly converging; distal halves of projections sparsely serrated on inner margin (in one specimen) or both inner and outer margins (in other specimen), margins proximally smooth; basal margin finely serrated laterally; a transverse series of blunt to sharp tubercles posteromedially, and fewer series laterally. Corniculi (Fig. <xref ref-type="fig" rid="F19">21</xref>) short, 24–26, horn-like. Internal malae (Fig. <xref ref-type="fig" rid="F19">21</xref>) finely developed, reaching slightly beyond corniculi; anterolateral margins fimbriate, inner margins smooth; labrum fine, shorter than internal malae, finely fimbriate distally. Hypostomal and capitular setae (Fig. <xref ref-type="fig" rid="F19">21</xref>) smooth, needle-like, <italic>h3</italic> (21–about 28) and <italic>h1</italic> (21–25)&gt;<italic>pc</italic> (about 13–17)&gt;<italic>h2</italic> (8–9). Deutosternum (Fig. <xref ref-type="fig" rid="F19">21</xref>) with 6–7 <!--PageBreak-->transverse rows of denticles, followed posteriorly by a smooth ridge; posteriormost row of denticles widest; two anteriormost (1<sup>st</sup> and 2<sup>nd</sup>) and posterior-most (5<sup>th</sup> and/or 6<sup>th</sup>) rows with larger denticles; numbers of denticles from anterior to posterior rows: 8–10, ~ 9, 10–11, ~ 10–11, 12–14, 15–18. Cheliceral teeth not clearly discernable (digits oriented dorsoventrally); first cheliceral segment 35–44 long, second segment and fixed digit unclear; movable digit 27–29; width of second segment 17–21. Palp (Fig. <xref ref-type="fig" rid="F20">22</xref>) 105–113 long, dorsal surfaces of femur and genu with some sigillae; trochanter 13–18 long, femur 34–36, genu 27–29, tibia 23–26; apotele 3-tined. Palp chaetotaxy: from trochanter–tibia 2-5-6-14 setae; trochanter 0 0/1 0/1 0, femur 1 2/0 1/0 1, genu 2 2/0 1/0 1; tibia as in Fig. <xref ref-type="fig" rid="F20">22</xref>. All palpal setae smooth, tapered; <italic>av</italic> (<italic>v2</italic>, <italic>sensu</italic> <xref ref-type="bibr" rid="B13">Evans 1963b</xref>) on trochanter strongly bent inwards (Fig. <xref ref-type="fig" rid="F23">27</xref>); <italic>al</italic> on femur, <italic>al1</italic>–<italic>2</italic> on genu and one of <italic>al</italic> setae on tibia short and spatulate; genu with stout spur dorsodistally (see arrow, Fig. <xref ref-type="fig" rid="F20">22</xref>).</p><fig id="F18" position="float" orientation="portrait"><label>Figure 20.</label><caption><p>
          <italic><tp:taxon-name><tp:taxon-name-part taxon-name-part-type="genus">Zygoseius</tp:taxon-name-part> <tp:taxon-name-part taxon-name-part-type="species">lindquisti</tp:taxon-name-part></tp:taxon-name></italic> sp. n., female, epistome.</p></caption><graphic xmlns:xlink="http://www.w3.org/1999/xlink" xlink:href="zookeys-629-011-g018.jpg" position="float" orientation="portrait" xlink:type="simple" id="oo_109777.jpg"/></fig><fig id="F19" position="float" orientation="portrait"><label>Figure 21.</label><caption><p>
          <italic><tp:taxon-name><tp:taxon-name-part taxon-name-part-type="genus">Zygoseius</tp:taxon-name-part> <tp:taxon-name-part taxon-name-part-type="species">lindquisti</tp:taxon-name-part></tp:taxon-name></italic> sp. n., female, subcapitulum.</p></caption><graphic xmlns:xlink="http://www.w3.org/1999/xlink" xlink:href="zookeys-629-011-g019.jpg" position="float" orientation="portrait" xlink:type="simple" id="oo_109778.jpg"/></fig><fig id="F20" position="float" orientation="portrait"><label>Figure 22.</label><caption><p>
          <italic><tp:taxon-name><tp:taxon-name-part taxon-name-part-type="genus">Zygoseius</tp:taxon-name-part> <tp:taxon-name-part taxon-name-part-type="species">lindquisti</tp:taxon-name-part></tp:taxon-name></italic> sp. n., female, palp, excluding tarsus, dorsal view.</p></caption><graphic xmlns:xlink="http://www.w3.org/1999/xlink" xlink:href="zookeys-629-011-g020.jpg" position="float" orientation="portrait" xlink:type="simple" id="oo_109779.jpg"/></fig><p>
            <italic>Legs</italic> (Figs <xref ref-type="fig" rid="F21">23–26</xref>). Lengths of legs: I 295–307, II 257–261, III 233–241, IV 307–309. Lengths of femora: I 60–63, II 49–52, III 48–53, IV 64–66; genua: I 44–45, II <!--PageBreak-->42–44, III 24–27, IV 31–34; tibiae: I 42–45, II 33–36, III 28–29, IV 36–38; tarsi: I 66–72, II 68–73, III 63–65, IV 88–91; ambulacra: I 21–25, II 21–22, III 19–20, IV 20–22. Chaetotaxy of leg segments I–IV normal for <italic><tp:taxon-name><tp:taxon-name-part taxon-name-part-type="genus">Zygoseius</tp:taxon-name-part></tp:taxon-name></italic> (<italic>sensu</italic> <xref ref-type="bibr" rid="B17">Halliday 1997</xref>): coxae 2-2-2-1, or I–III (0 0/1 0/1 0), IV (0 0/1 0/0 0); trochanters 6-5-5-5, or I (1 0/1 1/2 1); II (1 0/1 0/2 1), III–IV (1 1/1 0/2 0); femora 13-11-6-6, or I (2 3/1 2/3 2), II (2 3/1 2/2 1), III–IV (1 2/1 1/0 1); genua 13-11-8 or 9-9, or I (2 3/2 3/1 2), II (2 3/1 2/1 2), III (2 2/1 2/0 1 in one specimen, or 2 2/1 2/1 1 in another specimen), IV (2 2/1 3/0 1); tibiae 13-10-8-8, or I (2 3/2 3/1 2), II (2 2/1 2/1 2), III–IV (2 1/1 2/1 1); tarsi II–IV 18-18-18, all as 3 3/2 3/2 3 + <italic>md</italic> and <italic>mv</italic>. All setae on legs I–IV simple, relatively short and tapered, except: femur I with <italic>pd1</italic>–<italic>2</italic> thickened, <italic>pd2</italic> thicker <!--PageBreak-->(lengths: <italic>pd1</italic> 10–12, <italic>pd2</italic> 11–12); tarsi II–III with apical setae <italic>al1</italic>, <italic>av1</italic>, <italic>pv1</italic>, <italic>pl1</italic> and subapical setae <italic>av2</italic>, <italic>pv2</italic> and <italic>md</italic> short, spur-like; tarsus IV with setae <italic>al1</italic>, <italic>av1</italic>, <italic>pv1</italic>, <italic>pl1</italic> and <italic>md</italic> short, spur-like; tarsi II–IV with <italic>mv</italic> longer and slightly slender. Trochanter III with small cuticular spur posterolaterally, and trochanter IV with two cuticular spur posterolaterally. Ventral surfaces of coxae II–IV and trochanters I–II, anterolateral surface of trochanter IV, and dorsal surfaces of femora and tibiae I–IV, genua and basitarsi II–IV with some sigillae. All ambulacra with a pair of well-developed hooked claws. Pulvilli not discerned.</p><fig id="F21" position="float" orientation="portrait"><label>Figures 23–26.</label><caption><p>
          <italic><tp:taxon-name><tp:taxon-name-part taxon-name-part-type="genus">Zygoseius</tp:taxon-name-part> <tp:taxon-name-part taxon-name-part-type="species">lindquisti</tp:taxon-name-part></tp:taxon-name></italic> sp. n., female, legs I–IV, dorsal view.</p></caption><graphic xmlns:xlink="http://www.w3.org/1999/xlink" xlink:href="zookeys-629-011-g021.jpg" position="float" orientation="portrait" xlink:type="simple" id="oo_109780.jpg"/></fig><p>
            <italic>Spermathecal apparatus</italic> (Plate <xref ref-type="fig" rid="F22">2</xref>). Spermatheca small, 6–8 wide, somewhat kidney-shaped, with no stalk, directly connected to a globular, large sperm reservoir (diameter 17–21), followed by a long spermatic canal (27–34 long). Sperm reservoir presenting a narrow central duct; spermatic canal with distinct walls, diverging basally.</p><fig id="F22" position="float" orientation="portrait"><label>Plate 2.</label><caption><p>
          <italic><tp:taxon-name><tp:taxon-name-part taxon-name-part-type="genus">Zygoseius</tp:taxon-name-part> <tp:taxon-name-part taxon-name-part-type="species">lindquisti</tp:taxon-name-part></tp:taxon-name></italic> sp. n., female, <bold>A, B</bold> spermathecal apparatus in two different females (Abbreviations as mentioned in Plate <xref ref-type="fig" rid="F10">1</xref>).</p></caption><graphic xmlns:xlink="http://www.w3.org/1999/xlink" xlink:href="zookeys-629-011-g022.jpg" position="float" orientation="portrait" xlink:type="simple" id="oo_109781.jpg"/></fig></tp:treatment-sec><tp:treatment-sec sec-type="Male and immature stages" id="SECID0EDDAI"><title>Male and immature stages.</title><p>Unknown.</p><!--PageBreak--></tp:treatment-sec><tp:treatment-sec sec-type="material" id="SECID0EJDAI"><title>Material examined.</title><p>Holotype: Female. Mexico, Chiapas State, 6 miles NE of San Cristóbal de Las Casas, from flood debris in creek, 15 May 1969, coll. Evert E. Lindquist. Paratype: Female, same data as holotype. The holotype and paratype are deposited at the <abbrev xmlns:xlink="http://www.w3.org/1999/xlink" content-type="collection" id="ABBRID0ETDAI" xlink:type="simple"><def><p>Canadian National Collection of Insects, Arachnids and Nematodes </p></def>(CNC)</abbrev>, <named-content xmlns:xlink="http://www.w3.org/1999/xlink" xlink:type="simple" content-type="institution" xlink:href="http://grbio.org/institution/agriculture-and-agri-food-canada" id="NCID0E5DAI">Agriculture and Agri-Food Canada</named-content>, Ottawa, Canada.</p><!--PageBreak--></tp:treatment-sec><tp:treatment-sec sec-type="etymology" id="SECID0EUEAI"><title>Etymology.</title><p>The species is named in honor of Evert E. Lindquist, for his invaluable endeavors on the systematics of <tp:taxon-name><tp:taxon-name-part taxon-name-part-type="order">Mesostigmata</tp:taxon-name-part></tp:taxon-name> over the years. The specimens of this new species were collected by him.</p></tp:treatment-sec><tp:treatment-sec sec-type="remarks" id="SECID0E6EAI"><title>Remarks.</title><p>The dorsal seta of trochanter I in <italic><tp:taxon-name><tp:taxon-name-part taxon-name-part-type="genus">Zygoseius</tp:taxon-name-part> <tp:taxon-name-part taxon-name-part-type="species">papaver</tp:taxon-name-part></tp:taxon-name></italic> and <italic><tp:taxon-name><tp:taxon-name-part taxon-name-part-type="genus">Zygoseius</tp:taxon-name-part> <tp:taxon-name-part taxon-name-part-type="species">lindquisti</tp:taxon-name-part></tp:taxon-name></italic> is inserted in a posterior position. We herein call this seta <italic>d</italic> (Figs <xref ref-type="fig" rid="F11">10</xref>, <xref ref-type="fig" rid="F21">23</xref>), although in the chaeto<!--PageBreak-->tactic formula, we indicated it as posterodorsal, given its clear posterior position, as in <xref ref-type="bibr" rid="B17">Halliday (1997)</xref>. <xref ref-type="bibr" rid="B12">Evans (1963a</xref>, fig. 1i) indicated ‘<italic>ad</italic>’ for this dorsal seta, as illustrated for <italic><tp:taxon-name><tp:taxon-name-part taxon-name-part-type="genus">Pergamasus</tp:taxon-name-part></tp:taxon-name></italic> (<tp:taxon-name><tp:taxon-name-part taxon-name-part-type="family">Parasitidae</tp:taxon-name-part></tp:taxon-name>). In the text, however, he called it ‘<italic>d</italic>’, for <italic><tp:taxon-name><tp:taxon-name-part taxon-name-part-type="genus">Pergamasus</tp:taxon-name-part></tp:taxon-name></italic> and <!--PageBreak-->for other gamasines. We have examined adult specimens of other <italic><tp:taxon-name><tp:taxon-name-part taxon-name-part-type="genus">Zygoseius</tp:taxon-name-part></tp:taxon-name></italic> spp., as well as of <italic><tp:taxon-name><tp:taxon-name-part taxon-name-part-type="genus">Pachylaelaps</tp:taxon-name-part></tp:taxon-name></italic> (<tp:taxon-name><tp:taxon-name-part taxon-name-part-type="family">Pachylaelapidae</tp:taxon-name-part></tp:taxon-name>), <italic><tp:taxon-name><tp:taxon-name-part taxon-name-part-type="genus">Gaeolaelaps</tp:taxon-name-part></tp:taxon-name></italic> (<tp:taxon-name><tp:taxon-name-part taxon-name-part-type="family">Laelapidae</tp:taxon-name-part></tp:taxon-name>), <italic><tp:taxon-name><tp:taxon-name-part taxon-name-part-type="genus">Asca</tp:taxon-name-part></tp:taxon-name></italic> (<tp:taxon-name><tp:taxon-name-part taxon-name-part-type="family">Ascidae</tp:taxon-name-part></tp:taxon-name>), <italic><tp:taxon-name><tp:taxon-name-part taxon-name-part-type="genus">Proctolaelaps</tp:taxon-name-part></tp:taxon-name></italic> (<tp:taxon-name><tp:taxon-name-part taxon-name-part-type="family">Melicharidae</tp:taxon-name-part></tp:taxon-name>), <italic><tp:taxon-name><tp:taxon-name-part taxon-name-part-type="genus">Parasitus</tp:taxon-name-part></tp:taxon-name></italic> and <italic><tp:taxon-name><tp:taxon-name-part taxon-name-part-type="genus">Pergamasus</tp:taxon-name-part></tp:taxon-name></italic> (<tp:taxon-name><tp:taxon-name-part taxon-name-part-type="family">Parasitidae</tp:taxon-name-part></tp:taxon-name>), and the dorsal seta of trochanter I was usually inserted in a slightly to moderately posterior position, and rarely on the mediodorsal line or in a (slightly) anterior position.</p><!--PageBreak--><p>In his diagnosis of the genus <italic><tp:taxon-name><tp:taxon-name-part taxon-name-part-type="genus">Zygoseius</tp:taxon-name-part></tp:taxon-name></italic>, <xref ref-type="bibr" rid="B17">Halliday (1997)</xref> indicated one <italic>pv</italic> and one <italic>pl</italic> setae on trochanter IV, whereas <xref ref-type="bibr" rid="B12">Evans (1963a)</xref> indicated two <italic>pv</italic> and no <italic>pl</italic> (as we did, herein). Indeed, <italic>pv1</italic> is inserted much more posteriorly than <italic>pv2</italic> (although not <!--PageBreak-->necessarily posterolaterally), and this situation is similar to that of <italic>pv1</italic>–<italic>2</italic> of trochanters II–III (<xref ref-type="bibr" rid="B12">Evans 1963a</xref>; Figs <xref ref-type="fig" rid="F11">11–13</xref>, <xref ref-type="fig" rid="F21">24–26</xref>).</p><p>In addition to poroid <italic>idR3</italic>, between setae <italic>R3</italic> and <italic>R4</italic>, the soft opisthogastric cuticle has a sclerotized complex of two pore-like structures, posterolaterad the peritre<!--PageBreak-->matal-metapodal shield. These structures may be two openings of the same underlying gland complex; alternatively, they may be a gland opening and an associated poroid (note that both of these structures are sometimes visible in lateral view when the soft cuticle is folded, instead of the normal ventral view). It is unclear whether this gland <!--PageBreak-->opening is homologous to the one (<italic>gp</italic>) typically found in the poststigmatic region of peritrematal shields in many <tp:taxon-name><tp:taxon-name-part taxon-name-part-type="order">Mesostigmata</tp:taxon-name-part></tp:taxon-name> (e.g. <xref ref-type="bibr" rid="B23">Lindquist and Moraza 2016</xref>). This double pore-like structure also occurs in <italic><tp:taxon-name><tp:taxon-name-part taxon-name-part-type="genus">Zygoseius</tp:taxon-name-part> <tp:taxon-name-part taxon-name-part-type="species">papaver</tp:taxon-name-part></tp:taxon-name></italic> sp. n., as well as in <italic><tp:taxon-name><tp:taxon-name-part taxon-name-part-type="genus">Zygoseius</tp:taxon-name-part> <tp:taxon-name-part taxon-name-part-type="species">ampullus</tp:taxon-name-part></tp:taxon-name></italic> and <italic><tp:taxon-name><tp:taxon-name-part taxon-name-part-type="genus">Zygoseius</tp:taxon-name-part> <tp:taxon-name-part taxon-name-part-type="species">metoecus</tp:taxon-name-part></tp:taxon-name></italic> (<xref ref-type="bibr" rid="B17">Halliday 1997</xref>), and <italic><tp:taxon-name><tp:taxon-name-part taxon-name-part-type="genus">Zygoseius</tp:taxon-name-part> <tp:taxon-name-part taxon-name-part-type="species">sarcinulus</tp:taxon-name-part></tp:taxon-name></italic> (AA, personal observations).</p><!--PageBreak--><p>
            <italic><tp:taxon-name><tp:taxon-name-part taxon-name-part-type="genus">Zygoseius</tp:taxon-name-part> <tp:taxon-name-part taxon-name-part-type="species">lindquisti</tp:taxon-name-part></tp:taxon-name></italic> sp. n. shares certain morphological features with <italic><tp:taxon-name><tp:taxon-name-part taxon-name-part-type="genus">Zygoseius</tp:taxon-name-part> <tp:taxon-name-part taxon-name-part-type="species">incisus</tp:taxon-name-part></tp:taxon-name></italic> Karg, 1998 and <italic><tp:taxon-name><tp:taxon-name-part taxon-name-part-type="genus">Zygoseius</tp:taxon-name-part> <tp:taxon-name-part taxon-name-part-type="species">margaritatus</tp:taxon-name-part></tp:taxon-name></italic> Karg &amp; Schorlemmer, 2009, including: (1) an epistome with two thin projections, about twice as long as distance between their bases, sparsely serrated, mostly in apical half; (2) the ratio <italic>J4</italic> setae inserted well farther apart from each other than <italic>J1</italic> setae (ratio of distance <italic>J4</italic>–<italic>J4</italic>/<italic>J1</italic>–<italic>J1</italic>= 1.42–1.57 in <italic><tp:taxon-name><tp:taxon-name-part taxon-name-part-type="genus">Zygoseius</tp:taxon-name-part> <tp:taxon-name-part taxon-name-part-type="species">lindquisti</tp:taxon-name-part></tp:taxon-name></italic> sp. n.); (3) <italic>J1</italic>–<italic>2</italic> setae slightly shorter than distance between insertions of <italic>J1</italic> and <italic>J2</italic> (length <italic>J1</italic>–<italic>2</italic> setae/<italic>J1</italic>–<italic>2</italic> distance= 0.8–0.9 in <italic><tp:taxon-name><tp:taxon-name-part taxon-name-part-type="genus">Zygoseius</tp:taxon-name-part> <tp:taxon-name-part taxon-name-part-type="species">lindquisti</tp:taxon-name-part></tp:taxon-name></italic> sp. n.); (4) ventrianal shield with short setae, including <italic>JV1</italic>–<italic>2</italic>; (5) the length of seta <italic>Z5</italic> (20–26 in <italic><tp:taxon-name><tp:taxon-name-part taxon-name-part-type="genus">Zygoseius</tp:taxon-name-part> <tp:taxon-name-part taxon-name-part-type="species">lindquisti</tp:taxon-name-part></tp:taxon-name></italic> sp. n.). It also has a spermathecal apparatus similar to <italic><tp:taxon-name><tp:taxon-name-part taxon-name-part-type="genus">Zygoseius</tp:taxon-name-part> <tp:taxon-name-part taxon-name-part-type="species">margaritatus</tp:taxon-name-part></tp:taxon-name></italic>, although the latter has a more elongate, egg-shaped spermatic reservoir followed by a spermatic canal more constricted distally. The spermathecal apparatus of <italic><tp:taxon-name><tp:taxon-name-part taxon-name-part-type="genus">Zygoseius</tp:taxon-name-part> <tp:taxon-name-part taxon-name-part-type="species">incisus</tp:taxon-name-part></tp:taxon-name></italic> is distinct, with a narrow elongate spermatic canal. The species <italic><tp:taxon-name><tp:taxon-name-part taxon-name-part-type="genus">Zygoseius</tp:taxon-name-part> <tp:taxon-name-part taxon-name-part-type="species">lindquisti</tp:taxon-name-part></tp:taxon-name></italic> sp. n. can further be distinguished from the two species by (1) the dense micropunctation on its dorsal, sternal and genital shields, and its ventrianal shield lineate anteriorly and reticulate laterally and posteriorly; (2) its relatively broad dorsal shield (396–413 long, 278–283 wide; vs 430 long, 260 wide in <italic><tp:taxon-name><tp:taxon-name-part taxon-name-part-type="genus">Zygoseius</tp:taxon-name-part> <tp:taxon-name-part taxon-name-part-type="species">incisus</tp:taxon-name-part></tp:taxon-name></italic>, 336–392 long, 231–256 wide in <italic><tp:taxon-name><tp:taxon-name-part taxon-name-part-type="genus">Zygoseius</tp:taxon-name-part> <tp:taxon-name-part taxon-name-part-type="species">margaritatus</tp:taxon-name-part></tp:taxon-name></italic>); (3) its relatively wide ventrianal shield (153–154 long, 189–196 wide; vs. 160 long, 170 wide in <italic><tp:taxon-name><tp:taxon-name-part taxon-name-part-type="genus">Zygoseius</tp:taxon-name-part> <tp:taxon-name-part taxon-name-part-type="species">incisus</tp:taxon-name-part></tp:taxon-name></italic>, 140 long, 182 wide in <italic><tp:taxon-name><tp:taxon-name-part taxon-name-part-type="genus">Zygoseius</tp:taxon-name-part> <tp:taxon-name-part taxon-name-part-type="species">margaritatus</tp:taxon-name-part></tp:taxon-name></italic>); (4) many longer setae in the opisthonotal region (e.g. <italic>J1</italic>, <italic>J4</italic>, <italic>S5</italic>).</p><p>The new species also has a spermathecal apparatus similar to <italic><tp:taxon-name><tp:taxon-name-part taxon-name-part-type="genus">Zygoseius</tp:taxon-name-part> <tp:taxon-name-part taxon-name-part-type="species">furciger</tp:taxon-name-part></tp:taxon-name></italic>. Based on the two females examined, however, <italic><tp:taxon-name><tp:taxon-name-part taxon-name-part-type="genus">Zygoseius</tp:taxon-name-part> <tp:taxon-name-part taxon-name-part-type="species">lindquisti</tp:taxon-name-part></tp:taxon-name></italic> sp. n. has a sperm reservoir globular with enlarged spermatic canal throughout, whereas the sperm reservoir of <italic><tp:taxon-name><tp:taxon-name-part taxon-name-part-type="genus">Zygoseius</tp:taxon-name-part> <tp:taxon-name-part taxon-name-part-type="species">furciger</tp:taxon-name-part></tp:taxon-name></italic> ranges from globular to oval with spermatic canal constricted distally (in proximity to sperm reservoir). The detailed description of <xref ref-type="bibr" rid="B17">Halliday (1997)</xref> allows to easily distinguish the new species from <italic><tp:taxon-name><tp:taxon-name-part taxon-name-part-type="genus">Zygoseius</tp:taxon-name-part> <tp:taxon-name-part taxon-name-part-type="species">furciger</tp:taxon-name-part></tp:taxon-name></italic>, by (1) its sternal shield faintly lineate and densely micropunctate (reticulate and with punctae along cell margins in <italic><tp:taxon-name><tp:taxon-name-part taxon-name-part-type="genus">Zygoseius</tp:taxon-name-part> <tp:taxon-name-part taxon-name-part-type="species">furciger</tp:taxon-name-part></tp:taxon-name></italic>); (2) smaller dorsal shield (396–413 long; vs 418–518 in <italic><tp:taxon-name><tp:taxon-name-part taxon-name-part-type="genus">Zygoseius</tp:taxon-name-part> <tp:taxon-name-part taxon-name-part-type="species">furciger</tp:taxon-name-part></tp:taxon-name></italic>); (3) some setae in opisthonotal region slightly longer (e.g. <italic>J1</italic>, <italic>J4</italic>); (4) hypostomal setae <italic>h1</italic> and <italic>h3</italic> subequal in length (<italic>h3</italic> about 1.5× as long as <italic>h1</italic> in Halliday, 1997); (5) deutosternum with 6–7 rows of denticles (eight rows in <italic><tp:taxon-name><tp:taxon-name-part taxon-name-part-type="genus">Zygoseius</tp:taxon-name-part> <tp:taxon-name-part taxon-name-part-type="species">furciger</tp:taxon-name-part></tp:taxon-name></italic>).</p></tp:treatment-sec><tp:treatment-sec><!--Section generated to contain objects referenced in tp:taxon-treatment.--><fig id="F23" position="float" orientation="portrait"><label>Figure 27.</label><caption><p>Seta <italic>av</italic> on palp trochanter of <italic><tp:taxon-name><tp:taxon-name-part taxon-name-part-type="genus">Zygoseius</tp:taxon-name-part> <tp:taxon-name-part taxon-name-part-type="species">papaver</tp:taxon-name-part></tp:taxon-name></italic> sp. n., <italic><tp:taxon-name><tp:taxon-name-part taxon-name-part-type="genus">Zygoseius</tp:taxon-name-part> <tp:taxon-name-part taxon-name-part-type="species">lindquisti</tp:taxon-name-part></tp:taxon-name></italic> sp. n. and <italic><tp:taxon-name><tp:taxon-name-part taxon-name-part-type="genus">Zygoseius</tp:taxon-name-part> <tp:taxon-name-part taxon-name-part-type="species">furciger</tp:taxon-name-part></tp:taxon-name></italic>.</p></caption><graphic xmlns:xlink="http://www.w3.org/1999/xlink" xlink:href="zookeys-629-011-g023.jpg" position="float" orientation="portrait" xlink:type="simple" id="oo_109782.jpg"/></fig><fig id="F28" position="float" orientation="portrait"><label>Figure 32.</label><caption><p>
          <italic><tp:taxon-name><tp:taxon-name-part taxon-name-part-type="genus">Zygoseius</tp:taxon-name-part> <tp:taxon-name-part taxon-name-part-type="species">lindquisti</tp:taxon-name-part></tp:taxon-name></italic> sp. n., female, dorsal idiosoma.</p></caption><graphic xmlns:xlink="http://www.w3.org/1999/xlink" xlink:href="zookeys-629-011-g028.jpg" position="float" orientation="portrait" xlink:type="simple" id="oo_109787.jpg"/></fig><fig id="F29" position="float" orientation="portrait"><label>Figure 33.</label><caption><p>
          <italic><tp:taxon-name><tp:taxon-name-part taxon-name-part-type="genus">Zygoseius</tp:taxon-name-part> <tp:taxon-name-part taxon-name-part-type="species">lindquisti</tp:taxon-name-part></tp:taxon-name></italic> sp. n., female, ventral idiosoma.</p></caption><graphic xmlns:xlink="http://www.w3.org/1999/xlink" xlink:href="zookeys-629-011-g029.jpg" position="float" orientation="portrait" xlink:type="simple" id="oo_109788.jpg"/></fig><fig id="F10" position="float" orientation="portrait"><label>Plate 1.</label><caption><p>
          <italic><tp:taxon-name><tp:taxon-name-part taxon-name-part-type="genus">Zygoseius</tp:taxon-name-part> <tp:taxon-name-part taxon-name-part-type="species">papaver</tp:taxon-name-part></tp:taxon-name></italic> sp. n., female, <bold>A, B</bold> spermathecal apparatus in two different females. Abbreviations: sp.c.= spermatic canal, sp.res.= sperm reservoir, spt.= spermatheca <bold>C</bold> spermatheca.</p></caption><graphic xmlns:xlink="http://www.w3.org/1999/xlink" xlink:href="zookeys-629-011-g010.jpg" position="float" orientation="portrait" xlink:type="simple" id="oo_109770.jpg"/></fig><table-wrap id="T1" position="float" orientation="portrait"><label>Table 1.</label><caption><p>Lengths of most idiosomal setae of <italic><tp:taxon-name><tp:taxon-name-part taxon-name-part-type="genus">Zygoseius</tp:taxon-name-part> <tp:taxon-name-part taxon-name-part-type="species">papaver</tp:taxon-name-part></tp:taxon-name></italic> sp. n. and <italic><tp:taxon-name><tp:taxon-name-part taxon-name-part-type="genus">Zygoseius</tp:taxon-name-part> <tp:taxon-name-part taxon-name-part-type="species">lindquisti</tp:taxon-name-part></tp:taxon-name></italic> sp. n.</p></caption><table id="TID0EK5AG" rules="all"><tbody><tr><th rowspan="2" colspan="1">Setae</th><th rowspan="1" colspan="2">
              <italic><tp:taxon-name><tp:taxon-name-part taxon-name-part-type="genus">Zygoseius</tp:taxon-name-part> <tp:taxon-name-part taxon-name-part-type="species">papaver</tp:taxon-name-part></tp:taxon-name></italic>
            </th><th rowspan="1" colspan="1">
              <italic><tp:taxon-name><tp:taxon-name-part taxon-name-part-type="genus">Zygoseius</tp:taxon-name-part> <tp:taxon-name-part taxon-name-part-type="species">lindquisti</tp:taxon-name-part></tp:taxon-name></italic>
            </th></tr><tr><th rowspan="1" colspan="1">Female (n = 11)</th><th rowspan="1" colspan="1">Male (n = 1)</th><th rowspan="1" colspan="1">Female (n = 2)</th></tr><tr><td rowspan="1" colspan="1">
              <bold><italic>j1</italic></bold>
            </td><td rowspan="1" colspan="1">10–15</td><td rowspan="1" colspan="1">?</td><td rowspan="1" colspan="1">~ 5–7</td></tr><tr><td rowspan="1" colspan="1">
              <bold><italic>j2</italic></bold>
            </td><td rowspan="1" colspan="1">17–25</td><td rowspan="1" colspan="1">?</td><td rowspan="1" colspan="1">14–17</td></tr><tr><td rowspan="1" colspan="1">
              <bold><italic>j3</italic></bold>
            </td><td rowspan="1" colspan="1">19–27</td><td rowspan="1" colspan="1">24</td><td rowspan="1" colspan="1">15–17</td></tr><tr><td rowspan="1" colspan="1">
              <bold><italic>j4</italic></bold>
            </td><td rowspan="1" colspan="1">18–25</td><td rowspan="1" colspan="1">21</td><td rowspan="1" colspan="1">16–19</td></tr><tr><td rowspan="1" colspan="1">
              <bold><italic>j5</italic></bold>
            </td><td rowspan="1" colspan="1">16–20</td><td rowspan="1" colspan="1">~ 15</td><td rowspan="1" colspan="1">14–17</td></tr><tr><td rowspan="1" colspan="1">
              <bold><italic>j6</italic></bold>
            </td><td rowspan="1" colspan="1">16–20</td><td rowspan="1" colspan="1">17</td><td rowspan="1" colspan="1">16–20</td></tr><tr><td rowspan="1" colspan="1">
              <bold><italic>J1</italic></bold>
            </td><td rowspan="1" colspan="1">26–30</td><td rowspan="1" colspan="1">24</td><td rowspan="1" colspan="1">27–32</td></tr><tr><td rowspan="1" colspan="1">
              <bold><italic>J2</italic></bold>
            </td><td rowspan="1" colspan="1">24–32</td><td rowspan="1" colspan="1">26</td><td rowspan="1" colspan="1">28–34</td></tr><tr><td rowspan="1" colspan="1">
              <bold><italic>J4</italic></bold>
            </td><td rowspan="1" colspan="1">24–30</td><td rowspan="1" colspan="1">22–24</td><td rowspan="1" colspan="1">30–31</td></tr><tr><td rowspan="1" colspan="1">
              <bold><italic>J5</italic></bold>
            </td><td rowspan="1" colspan="1">16–22</td><td rowspan="1" colspan="1">17–19</td><td rowspan="1" colspan="1">19–21</td></tr><tr><td rowspan="1" colspan="1">
              <bold><italic>z1</italic></bold>
            </td><td rowspan="1" colspan="1">9–12</td><td rowspan="1" colspan="1">?</td><td rowspan="1" colspan="1">~ 5–7</td></tr><tr><td rowspan="1" colspan="1">
              <bold><italic>z2</italic></bold>
            </td><td rowspan="1" colspan="1">17–21</td><td rowspan="1" colspan="1">~ 12</td><td rowspan="1" colspan="1">13–18</td></tr><tr><td rowspan="1" colspan="1">
              <bold><italic>z3</italic></bold>
            </td><td rowspan="1" colspan="1">17–25</td><td rowspan="1" colspan="1">~ 20</td><td rowspan="1" colspan="1">17–19</td></tr><tr><td rowspan="1" colspan="1">
              <bold><italic>z4</italic></bold>
            </td><td rowspan="1" colspan="1">19–31</td><td rowspan="1" colspan="1">22</td><td rowspan="1" colspan="1">15–19</td></tr><tr><td rowspan="1" colspan="1">
              <bold><italic>z5</italic></bold>
            </td><td rowspan="1" colspan="1">16–23</td><td rowspan="1" colspan="1">16</td><td rowspan="1" colspan="1">15–19</td></tr><tr><td rowspan="1" colspan="1">
              <bold><italic>z6</italic></bold>
            </td><td rowspan="1" colspan="1">24–32</td><td rowspan="1" colspan="1">30</td><td rowspan="1" colspan="1">26–34</td></tr><tr><td rowspan="1" colspan="1">
              <bold><italic>Z1</italic></bold>
            </td><td rowspan="1" colspan="1">22–29</td><td rowspan="1" colspan="1">27</td><td rowspan="1" colspan="1">30–31</td></tr><tr><td rowspan="1" colspan="1">
              <bold><italic>Z2</italic></bold>
            </td><td rowspan="1" colspan="1">25–30</td><td rowspan="1" colspan="1">26</td><td rowspan="1" colspan="1">33–34</td></tr><tr><td rowspan="1" colspan="1">
              <bold><italic>Z3</italic></bold>
            </td><td rowspan="1" colspan="1">23–28</td><td rowspan="1" colspan="1">22</td><td rowspan="1" colspan="1">31–33</td></tr><tr><td rowspan="1" colspan="1">
              <bold><italic>Z4</italic></bold>
            </td><td rowspan="1" colspan="1">22–28</td><td rowspan="1" colspan="1">22</td><td rowspan="1" colspan="1">30–31</td></tr><tr><td rowspan="1" colspan="1">
              <bold><italic>Z5</italic></bold>
            </td><td rowspan="1" colspan="1">15–22</td><td rowspan="1" colspan="1">16</td><td rowspan="1" colspan="1">20–26</td></tr><tr><td rowspan="1" colspan="1">
              <bold><italic>s1</italic></bold>
            </td><td rowspan="1" colspan="1">12–17</td><td rowspan="1" colspan="1">~ 11</td><td rowspan="1" colspan="1">14–19</td></tr><tr><td rowspan="1" colspan="1">
              <bold><italic>s2</italic></bold>
            </td><td rowspan="1" colspan="1">19–26</td><td rowspan="1" colspan="1">?</td><td rowspan="1" colspan="1">17–22</td></tr><tr><td rowspan="1" colspan="1">
              <bold><italic>s3</italic></bold>
            </td><td rowspan="1" colspan="1">21–28</td><td rowspan="1" colspan="1">22</td><td rowspan="1" colspan="1">19–21</td></tr><tr><td rowspan="1" colspan="1">
              <bold><italic>s4</italic></bold>
            </td><td rowspan="1" colspan="1">22–27</td><td rowspan="1" colspan="1">25</td><td rowspan="1" colspan="1">18–21</td></tr><tr><td rowspan="1" colspan="1">
              <bold><italic>s5</italic></bold>
            </td><td rowspan="1" colspan="1">23–30</td><td rowspan="1" colspan="1">25</td><td rowspan="1" colspan="1">22–24</td></tr><tr><td rowspan="1" colspan="1">
              <bold><italic>s6</italic></bold>
            </td><td rowspan="1" colspan="1">19–22</td><td rowspan="1" colspan="1">18</td><td rowspan="1" colspan="1">28–29</td></tr><tr><td rowspan="1" colspan="1">
              <bold><italic>S1</italic></bold>
            </td><td rowspan="1" colspan="1">18–24</td><td rowspan="1" colspan="1">?</td><td rowspan="1" colspan="1">27–31</td></tr><tr><td rowspan="1" colspan="1">
              <bold><italic>S2</italic></bold>
            </td><td rowspan="1" colspan="1">17–23</td><td rowspan="1" colspan="1">18</td><td rowspan="1" colspan="1">29–32</td></tr><tr><td rowspan="1" colspan="1">
              <bold><italic>S3</italic></bold>
            </td><td rowspan="1" colspan="1">16–21</td><td rowspan="1" colspan="1">~ 16</td><td rowspan="1" colspan="1">26–30</td></tr><tr><td rowspan="1" colspan="1">
              <bold><italic>S4</italic></bold>
            </td><td rowspan="1" colspan="1">16–22</td><td rowspan="1" colspan="1">19</td><td rowspan="1" colspan="1">27–31</td></tr><tr><td rowspan="1" colspan="1">
              <bold><italic>S5</italic></bold>
            </td><td rowspan="1" colspan="1">16–21</td><td rowspan="1" colspan="1">17</td><td rowspan="1" colspan="1">28–31</td></tr><tr><td rowspan="1" colspan="1">
              <bold><italic>r2</italic></bold>
            </td><td rowspan="1" colspan="1">12–20</td><td rowspan="1" colspan="1">~ 16</td><td rowspan="1" colspan="1">19–20</td></tr><tr><td rowspan="1" colspan="1">
              <bold><italic>r3</italic></bold>
            </td><td rowspan="1" colspan="1">14–17</td><td rowspan="1" colspan="1">15</td><td rowspan="1" colspan="1">19–21</td></tr><tr><td rowspan="1" colspan="1">
              <bold><italic>r4</italic></bold>
            </td><td rowspan="1" colspan="1">18–20</td><td rowspan="1" colspan="1">21</td><td rowspan="1" colspan="1">20–21</td></tr><tr><td rowspan="1" colspan="1">
              <bold><italic>r5</italic></bold>
            </td><td rowspan="1" colspan="1">17–20</td><td rowspan="1" colspan="1">?</td><td rowspan="1" colspan="1">22–25</td></tr><tr><td rowspan="1" colspan="1">
              <bold><italic>r6</italic></bold>
            </td><td rowspan="1" colspan="1">19–20</td><td rowspan="1" colspan="1">~ 20</td><td rowspan="1" colspan="1">24–29</td></tr><tr><td rowspan="1" colspan="1">
              <bold><italic>st1</italic></bold>
            </td><td rowspan="1" colspan="1">16–21</td><td rowspan="1" colspan="1">18</td><td rowspan="1" colspan="1">16–20</td></tr><tr><td rowspan="1" colspan="1">
              <bold><italic>st2</italic></bold>
            </td><td rowspan="1" colspan="1">17–23</td><td rowspan="1" colspan="1">16</td><td rowspan="1" colspan="1">20–23</td></tr><tr><td rowspan="1" colspan="1">
              <bold><italic>st3</italic></bold>
            </td><td rowspan="1" colspan="1">17–22</td><td rowspan="1" colspan="1">18</td><td rowspan="1" colspan="1">18–21</td></tr><tr><td rowspan="1" colspan="1">
              <bold><italic>st4</italic></bold>
            </td><td rowspan="1" colspan="1">15–20</td><td rowspan="1" colspan="1">13</td><td rowspan="1" colspan="1">16–19</td></tr><tr><td rowspan="1" colspan="1">
              <bold><italic>st5</italic></bold>
            </td><td rowspan="1" colspan="1">18–24</td><td rowspan="1" colspan="1">14</td><td rowspan="1" colspan="1">18–19</td></tr><tr><td rowspan="1" colspan="1">
              <bold><italic>JV1</italic></bold>
            </td><td rowspan="1" colspan="1">25–32</td><td rowspan="1" colspan="1">25–27</td><td rowspan="1" colspan="1">19–23</td></tr><tr><td rowspan="1" colspan="1">
              <bold><italic>JV2</italic></bold>
            </td><td rowspan="1" colspan="1">26–34</td><td rowspan="1" colspan="1">28–30</td><td rowspan="1" colspan="1">22–25</td></tr><tr><td rowspan="1" colspan="1">
              <bold><italic>JV3</italic></bold>
            </td><td rowspan="1" colspan="1">16–22</td><td rowspan="1" colspan="1">17–18</td><td rowspan="1" colspan="1">16–19</td></tr><tr><td rowspan="1" colspan="1">
              <bold><italic>JV4</italic></bold>
            </td><td rowspan="1" colspan="1">13–17</td><td rowspan="1" colspan="1">13–14</td><td rowspan="1" colspan="1">20–21</td></tr><tr><td rowspan="1" colspan="1">
              <bold><italic>JV5</italic></bold>
            </td><td rowspan="1" colspan="1">14–18</td><td rowspan="1" colspan="1">14–15</td><td rowspan="1" colspan="1">18–19</td></tr><tr><td rowspan="1" colspan="1">
              <bold><italic>ZV1</italic></bold>
            </td><td rowspan="1" colspan="1">12–18</td><td rowspan="1" colspan="1">10–14</td><td rowspan="1" colspan="1">15–16</td></tr><tr><td rowspan="1" colspan="1">
              <bold><italic>ZV2</italic></bold>
            </td><td rowspan="1" colspan="1">11–17</td><td rowspan="1" colspan="1">12</td><td rowspan="1" colspan="1">18–21</td></tr><tr><td rowspan="1" colspan="1">
              <bold><italic>ZV3</italic></bold>
            </td><td rowspan="1" colspan="1">14–17</td><td rowspan="1" colspan="1">13–15</td><td rowspan="1" colspan="1">18–21</td></tr><tr><td rowspan="1" colspan="1">
              <bold>Para-anal setae (<italic>pa</italic>)</bold>
            </td><td rowspan="1" colspan="1">18–22</td><td rowspan="1" colspan="1">18</td><td rowspan="1" colspan="1">21–24</td></tr><tr><td rowspan="1" colspan="1">
              <bold>Post-anal seta (<italic>po</italic>)</bold>
            </td><td rowspan="1" colspan="1">17–23</td><td rowspan="1" colspan="1">16</td><td rowspan="1" colspan="1">20–22</td></tr></tbody></table><table-wrap-foot><fn><p>? the seta was insufficiently clear to be measured.</p></fn></table-wrap-foot></table-wrap><fig id="F11" position="float" orientation="portrait"><label>Figures 10–13.</label><caption><p>
          <italic><tp:taxon-name><tp:taxon-name-part taxon-name-part-type="genus">Zygoseius</tp:taxon-name-part> <tp:taxon-name-part taxon-name-part-type="species">papaver</tp:taxon-name-part></tp:taxon-name></italic> sp. n., female, legs I–IV, dorsal view.</p></caption><graphic xmlns:xlink="http://www.w3.org/1999/xlink" xlink:href="zookeys-629-011-g011.jpg" position="float" orientation="portrait" xlink:type="simple" id="oo_109769.jpg"/></fig></tp:treatment-sec><ref-list><ref id="B13"><mixed-citation xmlns:xlink="http://www.w3.org/1999/xlink" xlink:type="simple">
          <person-group><name name-style="western"><surname>Evans</surname><given-names>GO</given-names></name></person-group> (<year>1963b</year>) <article-title>Some observations on the chaetotaxy of the pedipalps in the <tp:taxon-name><tp:taxon-name-part taxon-name-part-type="order">Mesostigmata</tp:taxon-name-part></tp:taxon-name> (<tp:taxon-name><tp:taxon-name-part taxon-name-part-type="subclass">Acari</tp:taxon-name-part></tp:taxon-name>).</article-title> <source>Annals and Magazine of Natural History</source> (<series>Series 13</series>) <volume>6</volume>: <fpage>513</fpage>–<lpage>527</lpage>. doi: <ext-link xlink:type="simple" ext-link-type="doi" xlink:href="10.1080/00222936308651393">10.1080/00222936308651393</ext-link></mixed-citation></ref><ref id="B17"><mixed-citation xmlns:xlink="http://www.w3.org/1999/xlink" xlink:type="simple">
          <person-group><name name-style="western"><surname>Halliday</surname><given-names>RB</given-names></name></person-group> (<year>1997</year>) <article-title>Revision of the genus <italic><tp:taxon-name><tp:taxon-name-part taxon-name-part-type="genus">Zygoseius</tp:taxon-name-part></tp:taxon-name></italic> Berlese (<tp:taxon-name><tp:taxon-name-part taxon-name-part-type="subclass">Acarina</tp:taxon-name-part></tp:taxon-name>: <tp:taxon-name><tp:taxon-name-part taxon-name-part-type="family">Pachylaelapidae</tp:taxon-name-part></tp:taxon-name>).</article-title> <source>Acarologia</source> <volume>38</volume>(<issue>1</issue>): <fpage>3</fpage>–<lpage>20</lpage>.</mixed-citation></ref><ref id="B12"><mixed-citation xmlns:xlink="http://www.w3.org/1999/xlink" xlink:type="simple">
          <person-group><name name-style="western"><surname>Evans</surname><given-names>GO</given-names></name></person-group> (<year>1963a</year>) <article-title>Observation on the chaetotaxy of the legs in the free-living <tp:taxon-name><tp:taxon-name-part taxon-name-part-type="above-genus">Gamasina</tp:taxon-name-part></tp:taxon-name> (<tp:taxon-name><tp:taxon-name-part taxon-name-part-type="subclass">Acari</tp:taxon-name-part></tp:taxon-name>: <tp:taxon-name><tp:taxon-name-part taxon-name-part-type="order">Mesostigmata</tp:taxon-name-part></tp:taxon-name>).</article-title> <source>Bulletin of the British Museum (Natural History), Series Zoology</source> <volume>10</volume>(<issue>5</issue>): <fpage>277</fpage>–<lpage>303</lpage>.</mixed-citation></ref><ref id="B23"><mixed-citation xmlns:xlink="http://www.w3.org/1999/xlink" xlink:type="simple">
          <person-group><name name-style="western"><surname>Lindquist</surname><given-names>EE</given-names></name><name name-style="western"><surname>Moraza</surname><given-names>ML</given-names></name></person-group> (<year>2016</year>) <article-title>A new genus of mites of the subfamily <tp:taxon-name><tp:taxon-name-part taxon-name-part-type="subfamily">Platyseiinae</tp:taxon-name-part></tp:taxon-name> associated with <italic><tp:taxon-name><tp:taxon-name-part taxon-name-part-type="genus">Azteca</tp:taxon-name-part></tp:taxon-name></italic> ant galleries in <italic><tp:taxon-name><tp:taxon-name-part taxon-name-part-type="genus">Cecropia</tp:taxon-name-part></tp:taxon-name></italic> trees in Costa Rica (<tp:taxon-name><tp:taxon-name-part taxon-name-part-type="subclass">Acari</tp:taxon-name-part></tp:taxon-name>: <tp:taxon-name><tp:taxon-name-part taxon-name-part-type="order">Mesostigmata</tp:taxon-name-part></tp:taxon-name>: <tp:taxon-name><tp:taxon-name-part taxon-name-part-type="family">Blattisociidae</tp:taxon-name-part></tp:taxon-name>).</article-title> <source>Acarologia</source>. doi: <ext-link xlink:type="simple" ext-link-type="doi" xlink:href="10.1051/acarologia/20162242">10.1051/acarologia/20162242</ext-link> <comment>[online first]</comment></mixed-citation></ref></ref-list></tp:taxon-treatment>
